# Supplementary material for: Genomewide analysis of the Class III peroxidase gene family in apple (Malus domestica)
Source: PeerJ. 2025 Aug 18;13:e19741. doi: 10.7717/peerj.19741 (PMC12369634; doi:10.7717/peerj.19741)
Supplement: Supplemental Information 4 [file peerj-13-19741-s004.fa]

>MdPRX1
TGGAACAAATAAGGGTGAAGGGAGAGAGATTTTCCCTAAATAAAAGCCCCTTTATATCCA
AAACTGCAATTCAGGCACTCCCAAATTCAGGCACACACACCTCTGCCTCCTAGTAACTTA
ATGTCACCTCTCTTCTTCCTCCCCTTCCTCCTCCTCCTCCTCCTGCCCATAGCCGTGCCC
GCCGCGCAACTCCGCCCCGGCCATTACTCCGAAACATGCCCGGAAGCAGAATCCATTATC
CGGGACGTCATGAAGAAGGCTCTAGTCAAAGAGCCCCGCAGCCTTGCCTCTGTCATGCGC
TTCCAATTCCATGACTGCTTTGTGAATGGCTGTGATGGTTCTATGTTACTTGATGACACG
CCAACAATGCTTGGAGAAAAACTTTCCCTTTCAAATATAAATTCTCTGAGATCTTATGAG
GTGGTTGATGAAGCCAAGGAAGCCTTGGAGAAGGTCTGTCCTGGAGTTGTTTCTTGCGCT
GATATAGTAATCATGGCGGCTCGAGACGCTGTTGCTCTGACGGGAGGACCTGATTGGGAA
GTGAAGTTAGGGAGATTGGATAGCTTATCAGCTAGCCAGGAAGCATCAGACAACATTATG
CCAAGTCCAAGAGCCAACGCAAGCTCCCTCATTGACCTCTTTGCCAAATTTAATCTTTCT
GTCAAAGATCTCGTTGCCCTTTCGGGGTCACACTCCATTGGCCAAGGTAGGTGCTTTTCC
ATCATGTTTCGGCTGTACAACCAATCCGGCACTGGGAGGCCCGACCCTGCCTTTGAACCA
AAGTATAGGGAAAAGTTGAGCAGGCTTTGCCCTTTGAACGTGGACCAAAATGTGACCGGA
GACCTGGATGCTACACCTTTGGTATTTGATAACCAGTACTTCAAGGACTTGGTTTCGGGG
AGAGGCTTTCTGAATTCTGATCAGACACTTTACACATATCCACAAACTAGGACATATGTT
AAGCAGTTTAGCAGTAAACAAGGAGAATTTTTCAAGGCCTTTGTTGAAGGGATGATAAAG
ATGGGTGACTTGCAGTTTGATCAGCCTGGGGAGGTACGAAGGAACTGTAGGGTGGTTAAT
CATCGTCCTGTCAACACGCTTTGGAATCTTGGGGGGATGAATCCGACTTTCTGAATAGAG
ACTAGAGAGAATACACATTTACAAGGGGGTGTAACTGAGTTGGTTTATTGTGTTTATCAT
AATGTGGACGTTGGTTCCAACATATGAACATATAATATAACATAGTGCTGTAAATTGTTA
ACAAGGCTTTTTCTATAGTAATCACAACTTTCGG
>MdPRX2
TGAACCAATTGCTCACCTGCCTACCACTGACTAGTGCCTCAAGAATCCTCAATGTGTCCT
CTCTTTTCACTCTTCATTCTACACATGATAACCGGCGCCACTGCGCAACTCCGCCACGGT
TATTACTCGGAAACCTGCCCGAAAGCTAAATCCATTGTCCAGGATGTCATGAAGGTGGCT
TTGATTCAAGAGCCATGGAGTCTTGCTTCAGTCATGCGCTTACAGTTCCACGATTGCTTT
GTCAATGGTTGTGATGCTTCATTGTTGCTTGACGACACACCAACCATGCTAGGAGAAAAA
CTAGCCCTTGCAAACATTAATTCACTGAGATCTTATGAAGTTGTTGACCAAGTGAAAGAA
GCCTTGGAGAAGGTGTGTCCGGGAGTTGTTTCTTGCGCAGACATTATAATCATGGTGTCT
AGAGATGCTGTTTCTCTGACAGGGGGCCCTTACTGGGAAGTGAAGTTGGGAAGATTGGAT
AGCTTAACAGCAAGAAAAGAAGACTCAGACAACGTTATGCCAAGTCCAAGATCCAATGCG
ACATTCCTCATTGGCCTGTTTGCCAAATTTAATCTCTCTGTCAAAGACCTTGTTGCGCTT
TCGGGGTCACACTCTATTGGCAAAGCTCGGTGCTTTTCCATCATATTTCGGCTGTACAAC
CAATCCGGAAGTGGCCGGCCAGACCCTGCCATTGATCCAAAGTTTAGACAAAAGCTAGAC
AGGCTTTGCCCATTAAACGTGGACCAAAACATTACCGGAGACCTTGATGCTACGACTGTA
AAGTTTGATAACCAGTACTTCAGGGACTTGGTTGCCGGAAGAGGGTTTCTGAACTCGGAT
CAAACGCTTTTCACGTTTCCGGAGACGAGGGAATTTGTGAAGCTGTTCAGCATTGATCAA
GGTGAATTTTTCAAGGCTTTTGTGAAGGGCATGATAAAGATGGGTGACTTGACGGTGGAT
CAGCCTGGGGAAGTACGAAAAAATTGCAGGGTGGTTAATAGTCATTCTTCTAAATTTCCA
ATGCATCCTAGCTAGGGTTCTTGAAGAGAACGGACAGTTGTAAAAGACTTAATGTTCCAT
TTCCATTGAGGACACCTTTGATGTTATGTATGAATCAGATTTTACTAACGGCATGGCTTA
TGTCATTTGATTAGGAAAAATGAGACTTTGGATGCGGTCCATAGTTA
>MdPRX3
CAAAACTTCAATGACTTCCCTCTTTTCTCTCTGCCTCCTTCAGTACATAATAATCGGGGC
CGTTGCACAACTCCGGCCTCATTATTACTCTGAAACATGCCCGCAAGCTGAATCTGTGGT
CCGAGATGTCATGAAAGAGGCTCTGATCAGAGAGGCCCGGAGCCTTGCCTCTGTCATGCG
TTTCCAATTCCATGATTGCTTTGTCAATGGTTGTGATGCTTCTATGTTACTTGATGACAC
ACCAACCATGCTTGGGGAAAAACTAGCCCTTGCAAACATAAACTCATTGAGATCTTATGA
GGTTGTCGATGAAGCGAAAGAAGCCTTGGAGAAGGTCTGTCCGGGAGTCGTTTCTTGCGC
GGACATCATAATCATAGCCTCTAGAGATGCTGTTGCTCTGTTAGGAAGATTGGATAGCTT
ATCAGCTAGCCAAGAAGCCTCAGACAACGTTATGCCAAGTCCAAGAGCCAATGCAACCTT
CCTCATTGACCTGTTTGCCAAATTTAATCTTTCGGCCAAAGATCTCGTTGCACTTTCGGG
GTCGCATTCCATTGGCCAAGCTCGGTGTTTTTCCATCATGTTTCGTTTGTACAATCAATC
CGGCACTGGCCGGCCAGACCCTGCCATTGAACCAAAGTTTAGAGAAAAGCTAAACAAGCT
TTGCCCGTTAAACGTGGACCAAAACATCACCGGAGACCTAGATGCTACACCTGTAGTGTT
CGACAACCAGTACTTCAAGGACTTGGTTTCCGGGAGTGGGTTTCTCAATTCGGATCAAAC
GCTTTTCACATTTCCGGAAACGAAGGGATTTGTGCAGCAGTTTAGCAGTGATCAAGAAGA
GTTTTTCAAGGCCTTTGTGGAGGGGATGATAAAGATGGGTGATTTGCAGGTTGAGCAGCC
TGGGGAGGTGAGAAGAAATTGCAGGGTGGTTAATAGTCATCGTCCTGCCAGTGCCAACAC
ATGCAAGAGCATTGAAGAAATGGTAACGTTTGTATGAAGACATGAACAATTGAGACAATT
GTTTGTTTA
>MdPRX4
ATGATGTCACGGATCTGCCCCCTATATATGAATGTGTGTGTGATCCTCTACAAGCCTCTA
GAGAAGGGTAACATGGCTTCCAATTACCACTTATTCCTACTTATCTTTGTCTTTGCTGGT
GCATTTCTTGAATCCAACTGCGAGCTCACTCAAAATTTCTACAAATCCAAATGTCCAAAA
GCTTTGTCCATTGTGCAAGAAGGAGTTATAGCAGCCATAAAAAACGAAACGCGCATCGGA
GCTTCCTTGCTCCGTCTGCATTTCCACGATTGCTTCGTAAATGGTTGTGATGCGTCGGTG
CTGTTGGACGATACATCAAGCTTTGTTGGTGAGAAAACAGCAGCTCCTAACAACAACTCC
ATTAGAGGATTTGAAGTTGTTGATCAAATTAAAGCCAAGCTTGAGAAAGCATGCCCCGGA
GTAGTCTCATGTGCTGATCTTCTAGCTCTTGCTGCGCGTGACTCAACAGTTTATTTGGGA
GGTCCTTCATGGAAAGTTGGTTTGGGAAGAAGAGATTCAACCACTGCTAGCAGAAGTGCT
GCCAACACCTTCCTTCCTTCACCAACTTCCAATATAAGTGCTTTAATTTCAAGCTTCTCT
GCACAAGGCCTCTCCTTAAGGGACTTGGTCGCTCTTTCTGGTTCTCACACAATTGGCCTT
GCAAGATGCACAACATTCCGCTCACGCATCTACAACGACTCCGCCATCGACGCCACCTTT
GCCCAGTCATTGCAGGGAATTTGCCCAAGAAGCGGAAATGACGACAACCTTGCAAGCCTT
GACCTCCAGACCCCAACACATTTTGATAACGAGTACTACAAGAATTTGTTGAAAGAAAAG
GGACTTCTTCATTCAGACCAGGAGCTCTTCAACGGAACAACTTCTACAGATAATCTGGTT
CAAATTTATACAAATAACACATTGACATTCTTCAAGCACTTTGCCGTGGCCATGGTCAAA
ATGGGAAACATCAGTCCTCTTACGGGAAGTCAGGGCGAAATCAGAACTAATTGCAGAAAA
GTGAACTAA
>MdPRX5
TTGTGTAAAAAATGATGATGTCATGGATCCGTCCCCTATATATGAATGTGTGTGTGATCT
TCTACTAGCCTAGAGAGAAGTGTAACATGGCTTCCAATTACCACTTATTCCTACTTATCT
TTGTCTTTGCTGCTGCATTTCTTGAATCCAACTGCAAGCTCACTCAAAATTTCTACAAAT
CCAAATGTCCAAAAGCATTGTCCATTGTGCAAGAAGGAGTTATAGCAGCCATAAAAAACG
AAACGCGCATCGGAGCTTCCTTGCTCCGTCTGCATTTCCACGATTGCTTCGTAAATGGTT
GTGATGCGTCGGTGCTGTTGGACGATACATCAAGCTTTGTTGGTGAGAAAACAGCAGCTC
CTAACAACAACTCCATTAGAGGATTTGAAGTTGTTGATCAAATTAAAGCCAAGCTTGAGA
AAGCATGCCCCGGAGTAGTCTCATGTGCTGATCTTCTAGCTCTTGCTGCGCGTGACTCAA
CAGTTTATTTGGGAGGTCCTTCATGGAAAGTTGGTTTGGGAAGAAGAGATTCAACCACTG
CTAGCAGAAGTGCTGCCAACACCTCCATTCCTCCACCAACTTCCAATATAAGTGCTTTAA
TTTCAAGCTTCTCTGCACAAGGCCTCTCCATAAGGGACTTGGTCGCTCTTTCGGGTTCTC
ACACAATTGGCCTTGCAAGATGCACATCATTCCGCTCACGCATCTACAACGACTCCGCCA
TCGACGCCACCTTTGCCCAGTCATTGCAGGGAATTTGCCCAAGAAGCGGAAATGACAACA
ACCTTGCAAGCCTTGACCTGCAGACCCCAACACATTTTGATAACAAGTACTACAAGAATT
TGTTGAAAGAAAAGGGACTTCTTCATTCAGACCAGGAGCTCTTCAACGGAACAACTTCTA
CTGATAAACTGGTTCAAATTTATGCAAATAACACATTGACATTCTTCAAGCACTTTGCCG
TGGCCATGGTCAAAATGGGAAACATCGATCCTCTTACTGGAAGTCAAGGTGAAATCAGAA
CTAATTGCAGAAAAGTGAACTAAAGTTTTATGAAATCATAGAAAGAGAATAGATTGCAAA
AATCTTTTCATTGGTATAAAAGTACTCGTGTTTGGACAAAAAAAAAAGTAGGAGAAATGC
AACTAAACCATAATGTGGGCAATTAAACTTATTATCGATGTTATTCTAAATTGAACTTTC
CATTTAAATTTGTGGTTCTTGTTAATCTGTTTAAATTTTATGTAATTTTGCCACTTATCT
ATTTTTATACAAATGATATTGGAAGAGAATTTCAAACTCTGAGTCCAAAAACTACTT
>MdPRX6
TTTACATTCTCCACTTCACTTAAAATACACTGCATTGAGCGTCAATGGCTTCCTCTTCTT
TCATGGCCACTTTTACCTTGGCCTTCCTTGTGCTCATGAGCACCACCAGTGCTCAACTTT
CAACAAATTTCTACTCTAGTTCTTGCCCTAGGCTCTTCTCAACCGTGAAATCCACCGTGC
AATCCGCTATACAAAAAGAGGCCCGAATGGGTGCCTCTCTTCTTCGGCTCCACTTCCATG
ACTGTTTTGTTAATGGATGTGACGGGTCGCTGCTCCTTGACGACACATCGAGCTTTACCG
GAGAGAAAAATGCAGCTCCTAATCGGAATTCTGCACGGGGATTTGACGTGGTTGACAACA
TAAAGTCCGCAGTGGAAAACGTGTGCCCCGGCGTGGTGTCATGTGCTGATATATTAGCCA
TTGCTGCCAGAGACTCCGTTGTCACTCTTGGAGGGCCAAGTTGGAACGTTAAGTTGGGAA
GAAGAGACGCAAGGACTGCAAGCCAAGCCGCTGCTAACAACAACATCCCCCCTCCAACCC
GAAACCTAAACCAGCTCATCTCTACATTCAGTGCTGTTGGTCTTTCCACCAGAGACTTGG
TTGCTTTATCCGGATCCCATACAATTGGGCAAGCAAGGTGCACATCATTCAGACCCCGCA
TATACAACGAGACCAATCTGGATAGTTCCTTGGCTCAAACAAGGCGATCCAACTGTCCAA
GAACCTCTGGCTCAGGAGATAACAATTTGGCTCCACTTGACCTTCAAACCCCTACTTCTT
TCGACAACAACTACTTCAAAAACCTAATCCAGAATAAAGGTCTCCTCCACTCTGACCAGC
AGCTCTTCAATGGTGGTTCCACCGATTCGATAGTGAGAGCCTACAGCAACAGCTACAACG
CCTTCAGTTCTGACTTTGCGAGTGCTATGATCAAGATGGGAGACATCAAACCTCTCACTG
GATCCAGTGGGGAGATTAGGAAGAATTGTAGGAAGACCAACTAAGCTATCAGCCCCTATA
TTTGACTATAGCATATATGGCTTTAGAATAAAATTGCTTTGGGGAGATTTTGTTGTTTGT
GTGAAAACCTACTATGTAACTTGTTTTCATTAATTGAGTTGAAAGTAATTGGTACAAAGA
GAGACTTATACAAATACATGGATAAATCAAGATCCTGAAATTAAGGCCTATACAAGCTAT
TACGTGAGTTAGACTCCTAAGTAGATTAAATGCAATCTGAGATGACTGTACAGTAATCAA
GGAAATGAACTCCTTAAAT
>MdPRX7
TTCCTACCTCATTTGTCCCAGAGAAAATGGGTGTGTTTGCACCAAAAACAATCTTCTTCT
TCTTCCTCCATGCATTACTGTTACTGCTTTCAACTAGGTTTTCACAGTCAAAAGCAGCGC
TCAGTTCTCAGTACTATGATCAAACGTGTCCACAAGCTGAGAAAATTATATTACAAGCGG
TGTATAATGCTTCCATGCATGACCCTAAAGTCCCAGCTCGTATCTTAAGGATGTTCTTCC
ATGATTACTCCACCGCAGGAAACCAAGCAGAGAAAGACGACCCTCCCAATATCTCAGTCC
GATCATTCTACGTGATTGACGATGCCAAAGTCAAGCTAGAAGCCGCATGTCCACACACTG
TTTCTTGTGCTGATATCGTCGGCATTGCTGCAAGAGATGTAGTGATCATGTCCGGAGGTC
CGTTTTGGAATTTGCTAAAGGGGAGGAAAGACGGAAGGGTGTCGAGAGCTAATGAGACCA
TCAACTTACCAGCTCCAACTTTCAACGTGTCCCAATTGATTCAAAGCTTTGCTAAGAGAG
GTTTAGGTTTTAAAGATTTGGTTGCTCTATCTGGCGGCCACACTCTAGGGTTCTCACATT
GTTCTTCATTTGAATCCCGGCTTCGGAATTTTAGTTCAGTGCACGATGTCGACCCAACCA
TGAACAAAGAATTTGCTCAGAAGCTAAGAACCAAATGCTCTAAGCCGAACAGGGATATCA
CTGCCGGAGAGTTGTTGGACTCAACTTCCTCAACTTTTGATAACAATTACTACAAGCAAT
TGGTGGCAGGTAAGGGCGTGTTTGGATCGGATCAAGCGTTGTTTAGCGATTACAGGACTG
GATGGATTGTTGAGTCGTTTGCCAAGGATCAAAGTGTGTTCTTCAAGGAGTTTGCAGCTT
CAATGGTAAATCTTGGAAATGTTGGGGTGATTGAGGATGGTGGTGAAGTGAGACTGAATT
GCCATGTGGTTAACAAGTCAACACTTTTTTTCTTCCCTAGCACAGCCGTGTTTAATCATA
TCCGTTTTTTCGTATTGTTAAGTCAATTTATTTTCCGATCAAACGGCGGGTTGGCATTGT
CACAAAAGACGGAGTCAGTGTCGTAA
>MdPRX8
AGAAAATGGCTGTGTTTGCACCAAAAACAATGTTCTTCTTCTTCCTCCATGCATTACTGT
TACTGCTTTCAACTAGGTTTTCACAGTCAAAAGCGGCGCTCAGTGCTCAGTACTATGATC
AAACGTGTCCACAAGCTGAGAAAATTATATTACAAGCGGTGTATAATGCTTCCATGCATG
ACCCTAAAGTCCCAGCTCGCATCTTAAGGATGTTCTTCCATGATTGTTTCATAAGGGGAT
GCGATGCGTCGTTGCTGCTAGACTCCACCGCAGGAAACCAAGCAGAGAAAGACGGCCCTC
CCAATATCTCAGTCCGATCATTCTACGTGATTGACGATGCCAAAGCCAAGCTAGAAGCCG
CATGTCCACACACTGTTTCTTGTGCTGATATCGTCGGCATTGCTGCAAGAGATGTAGTGA
TCATGTCCGGAGGTCCGTTTTGGAATGTGCTAAAGGGGAGGAAAGACGGAAGGGTGTCGA
GAGCTAATGAGACCATCAACTTACCAGCTCCAACTTTCAACATGTCCCAATTGATTCAAA
GCTTTGCTAAGAGAGGTTTAGGTGTTAAAGATTTGGTTGCTCTATCTGGCGGCCACACTC
TAGGGTTCTCACATTGTTCTTCATTTGAATCCCGGCTTCGGAATTTTAGTTCAGTGCACG
ACGTGGACCCAACCATGAACAAAGAATTTGCTCAGAAGCTAAGAACCAAATGCTCTAAGC
CAAACAGGGATATCACTGCCGGAGAGTTGTTGGACTCAACTTCCTCAACTTTTGATAACA
ATTACTACAAGCAATTGGTGGCAGGTAAGGGCGTGTTTGGATCGGATCAAGCGTTGTTTA
GCGATTACAGGACTGGATGGATTGTTGAGTCGTTTGCCAAGGATCAAAGTGTGTTCTTCA
AGGAGTTTGCAGCTTCAATGGTAAATCTTGGAAATGTTGGGGTGATTGAGGATGGTGGTG
AAGTGAGACTTAATTGCCGTGTGGTGAATTGA
>MdPRX9
TTAAGCAAGAGAGTTCTAAACCTCTAAAAATGGCTTTCAATCTAGCATTCTTGAGCTCAA
TCTTCATCATCCTTTCGGTATTTTCTGCAGTGACTAACGCGTTGAGCTCGAATTACTACG
ATAAGAGCTGTCCCAATGTCGATCAAATCGTTTCTAATGCCGTCAAGCAGGCGACATCCA
ACGACAGAACTGTCCCCGCTGCTCTACTCCGGATGCACTTCCACGACTGCTTCATTAGGG
GCTGTGATGCATCTGTGCTGTTGAACTCCAAGGGAGGCAACAAAGCTGAGAAAGATGGGC
CACCAAATATTTCTCTGCATGCGTTTTATGTCATTGACAATGCAAAGAAACAAGTGGAGG
CTTCTTGCCCTGGTGTCGTTTCATGTGCTGATATCTTGGCTTTGGCAGCAAGGGATGCTG
TTGTGCAATCCGGAGGTCCGAACTGGGCTGTGCCGAAAGGACGAAAGGATGGAAGAACAT
CGAAGGCTAGCGAGACCGTGCAGCTGCCGGCTCCAACCTTCAACATATCTCAACTGCAGC
AGAGCTTCTCGCAGAGAGGTCTGTCCTTGAACGACCTGGTGGCTCTTTCAGGAGGGCACA
CTCTAGGGTTCTCCCACTGCTCATCGTTCCAAAACAGAATCCACAACTTCAACGCCACAC
ACGACTTTGATCCAACACTGAACCCGTCCTTTGCTGCAAATTTGAAGAATACGTGTCCCA
TCAAGAACAGGCCGAAGAATGCCGGTGCCACCATGGATCCTTCTACAACCACCTTTGATA
ATACATACTTCAAGTTGATCCTCCAAGGGAAGAGCTTGTTTTCTTCGGATCAAGCTCTGC
TCAGTTTTCCGAAGACTAAAGGTTTGGTTACTAAGTTTGCCTCCTCAAAACAAGCGTTCT
TAGACGCTTTCGTGAATTCTATGATAAAGATGAGCAGCATTAATGGTGGGCAAGAGATCA
GGAAGGACTGCAGGGTAGTAAATTAATCGAGAGCCGGCAAGCTTAGTTTCAGTTGATTCT
AAAAACATGAGAACCTGGAAATCAATTAAATAGGTGGTTCTCTATCATTTCCTTTCGTGT
TTTGAGAGATTTGAGATAGAAATTGTTTGTGTGTGCTGTGTTTCATAATGTTTGAAAGGA
TCTTGTTACAACAAAATCCTGCAATAAATTGTAACAAAAATCCTACTATAAATATGAAGT
ATTCAGTTGAAGGGCAACGACGTTTTCTTGTATGAA
>MdPRX10
ATGGCCAACTCTTTGAGCTTCCTTCTTGCTCTTTCTCTTCTTGCATTTTCTCCACTATGT
TTCTGTGACAAAACTCCTGGTGGGTATCTCTACCCACAGTTTTATGACCGCTCCTGCCCC
AGAGCCAAAGAGATTGTCAAGTCCGTTGTTGCGAAAGCAGTTGCTAGGGAAACCCGAATG
GCAGCTTCTTTGCTCAGGCTGCATTTCCATGACTGTTTCGTGAAGGGTTGTGATGCATCA
CTTCTGCTGGACAGCAGCCAGAACATAATCACCGAAAAGAGGTCTGTCCCGAACCAGAAT
TCAGCGCGAGGGTTCGAAGTGATTGACGAAATCAAGTCTGCACTGGAGAATGAGTGCCCC
AGCACTGTGTCTTGTGCTGACATTTTGGCTCTTGCTGCTAGAGACTCAACTGTTCTGACT
GGTGGGCCAAACTGGGAGGTCCCACTTGGAAGAAGGGATTCAAGAGGAGCAAGTTTGAGT
GGCTCCAACAACAACATTCCTGCCCCAAACAACACATTCCAAACTATTCTCACCAAGTTC
AAATTGAAAAAGCTCGACATTGTTGATCTTGTTGCACTATCTGGAAGCCACACCATTGGA
AATGCCAGGTGCACCTCCTTCAGGCAGAGGCTCTACAACCAGTCGGGCAACGGTCTGGCT
GACTTCACCCTCGACCAGTCCTACGCCGCCCAGCTTCGAACCAGGTGCCCGAGATCCGGC
GGGGACCAGAACCTGTTCGTGATGGACTTTGTGAGCCCTACAAAGTTCGACAACAGCTAC
TTCAAGAACCTGCTGGCCATCAAGGGGCTTCTGAACTCGGACGAAGTTCTCGTCACGAAA
AGTCAGGTGTCAAAGCAGTTGGTGCAGCAGTATGCAGAGAACAATGAGCTTTTCTTTGAG
CAGTTTGCCAAGTCCATGGTTAAGATGGGGAATATTTCTCCGATTACGGGGTCGAGGGGA
GAGATTAGGAAGAGCTGCAGGAAGGTTAACTCTTAGCTTATGAGGGTGCTGGAAATTTGT
ATGGAGTTCGCTTTTCTTCTTTTTGTGTGTGTGTGTGTGTGTGTATTTTGTGCTTTCAAG
GATAAATTGTGGGCATTTTGTGTGTGTGTGTGTGTGTATTTTGTGATTTCAAGGATAAAT
TATGGGCATCACTTGATGAAATTTAATGGAAATTGCACCATTTTTCTTCA
>MdPRX11
ATGCTCAAGGCTCTGCAGACCGATCCCCGGATTACTGCCAGCCTCACTCGGCTTCACTTT
CACGATTGCTTCGTCAACGGTTGCGATGGATCAATTCTGCTGGACAACAGTACCAATCCT
AACAGTACCATTGACAGCGAAAAAACAGCAGTGCCAAATAACAACTCGGCCAGAGGATTT
GATGTTGTGGACAATATCAAGACTGCATTGGAGAATGCTTGTCCCGCCGTCGTTTCCTGT
GCTGATATTCTCGCCATTGCTGCCGAAGAATCTGTTGCTTTGTCTGGAGGTCCTTCATGG
ACAGTGCTATTAGGAAGAAGGGATAGCTTAACAGCTAATCGCACGGCTGCCAACGAAGCC
CTTCCAGCTCCTACTTTTACACTTGACGAACTCGAGGCCAACTTCTTAGCTGTAGGCCTC
AACACCACGGATCTGGTTGCACTATCTGGTGCTCACACATTTGGGCGTGCTAGATGTCTA
ACTTTCACCGATCGATTGTATAACTTCAGCGGCACAGGCAGTCCTGATCCGACCTTGAAC
TCAACCTACTTAGAAACATTGAGTGAGATATGCCCACTGAATGGGAATGGCAGTGTACTG
ACCAATTTGGATCCTGTAACTCCTGACACTTTCGATGCAAAGTATTTCTCGAATCTTCAA
GTCGAGGAAGGCTTGCTCCAAAGCGATCAAGAGCTGTTTTCAACTAGCGGGGCTGATACC
ATCGACATTGTTAACAACTTCAGCGCTAATCAGAGCGCATTCTTTGAGAATTTCGGGGAA
TCCATGATTAAAATGGGTAATATAAGCCCGTTGACCGGAACCGAGGGGGAGATTAGATTG
AGCTGCCGTAGAGTTAATGGAGAATCATATGGATTAACTGCTACTTTGGTAGCTGAGTAC
TAATTAATTAAATAAATTAATGTTATGGAAAAGTAGTTAAGCCTTATGCTTCATATGATG
ATTGTGATGATCATGACTACGAGTACCGAGCTCACCTTCGAGCTTTTATGGCTAGTCCCC
TTTGCTCAGTAAACTTAAATAAA
>MdPRX12
TGTTAGAAAAATCGAACACCACCTGAGAAAAATGCCTCCTTATAGTGCTCAATTGTATTA
CAAATATGTTTTGGCAGTGTTACTAATCTTGTGTGCAAGTGCAGGATGTGGTGATGCTCA
GTTGACTCCTACGTTTTATGATGAATCATGCCCGAATGCCACCACCATTGTGCGTGGAGT
CATTGAAGAGGCTCTGCAGACCGATCCCCGGATTACTGCCAGCCTCACTCGGCTTCACTT
TCACGATTGCTTCGTCAACGGTTGCGATGGATCAATTCTGCTGGACAACAGTACCAATCC
TAACAGTACCATTGACAGCGAAAAAACAGCAGTGCCAAATAACAACTCGGCCAGAGGATT
TGATGTTGTGGACAATATCAAGACTGCATTGGAGAATGCTTGTCCCGCCGTCGTTTCCTG
TGCTGATATTCTCGCCATTGCTGCCGAAGAATCTGTTGCTTTGTCTGGAGGTCCTTCATG
GACAGTGCTATTAGGAAGAAGGGATAGCTTAACAGCTAATCGCACGGCTGCCAACGAAGC
CCTTCCAGCTCCTACTTTTACACTTGACGAACTCGAGGCCAACTTCTTAGCTGTAGGCCT
CAACACCACGGATCTGGTTTGCACTATCTGCGGCACAGGCAGTCCTGATCCGACCTTGAA
CTCAACCTACTTAGAAACATTGAGTGAGATATGCCCACTGAATGGGAATGGCAGTGTACT
GACCAATTTGGATCCTGTAACTCCTGACACTTTCGATGCAAAGTATTTCTCGAATCTTCA
AGTCGAGGAAGGCTTGCTCCAAAGCGATCAAGAGCTGTTTTCAACTAGCGGGGCTGATAC
CATCGACATTGTTAACAACTTCAGCGCTAATCAGAGCGCATTCTTTGAGAATTTCGGGGA
ATCCATGATTAAAATGGGTAATATAAGCCCGTTGACCGGAACCGAGGGGAGATTAGATTG
A
>MdPRX13
GTTAGAAAAATCGATTACCACCTAAGAAGATGCATTCTTCTTGTAGCGCTCAATTTTGTT
ACAAATATATGTTTGTAATATTACTAATCTTGTGTGCAAGTGCAGGATCTGTTGATGCTC
AGTTGACTCCTACGTTTTATGATGAATCATGCCCGAATGCCACCAGCATTGTGCGTGGAG
TCATTCAAGAGGCTCTGCAGACCGATCCCCGGATTGCTGCCAGCCTCATTCGGCTTCACT
TCCACGATTGCTTTGTCAACGGTTGCGATGGATCAATTCTGTTGGACAATAGTACCAGTT
CTACCAGTACCATAGACAGCGAAAAAACAGCATTTGCAAATAACAACTCAGCCAGAGGAT
TTGATGTTGTGGACAGTATGAAGACTGCATTGGAGAATGCTTGTCCCGCCATCGTTTCCT
GTGCTGATATTCTCACCATTGCTGCCGAAGAATCTGTTGCTTTGTCTGGAGGTCCTTCAT
GGACAGTGCTATTAGGAAGAAGGGATAGCTTAACAGCGAATCGCACGGCTGCCAACGCAG
CCATTCCAGCTCCTACTTTAACACTTGATGGACTCAAGGCCAACTTCTTAGCTGTAGGCC
TCAACACCACTGATCTGGTTGCACTATCTGGTGCTCACACATTTGGGCGTGCTAGATGTC
AATCTTTCACCAATCGATTGTATAACTTCAGCGGCACAGGCAGTCCTGATCCAACCTTGA
ACTCAACCTACTTAGAAACACTGAGTGAGATATGCCCGCAGAATGGGAATAGCAGTGTGC
TAACCAATTTTGATCCTGTAACTCCCGACACTTTTGATGCAAATTATTTCTCAAATCTTC
AAGTTCAGAAAGGCTTGCTCCAAAGCGATCAAGAGCTGTTTTCAACTAGCGGGGCTGATA
CCATCGACGTTGTCAACAACTTCAGCACTAATCAGAGCGCATTCTTTGAGAGTTTCGTGG
AATCCATGATTAAAATGGGGAATATAAGCCCCTTGACCGGTACTGATGGAGAGATTCGAT
TGAACTGCCGTAGGGTTAATGGAGATTCATATGGATCAGCTGCTACTTTGGTAGCTGAAT
ATTAA
>MdPRX14
ATCGATTACCACCTAAGAAGATGCCTTCTTCTTGTAGCGCTCAATTTTGTTACAAATATA
TTTTTGTAATCTTACTAATCTTGTGTGCAAGTGCAGGATGTGGTGATGCTCAGTTGACTC
CTACGTTTTATGATGCATCATGCCCGAATGCCACCAGCATTGTGCGTGGAGTCATTCAAG
AGGCTCTGCAGACCGATCCCCGGATTGCTGCCAGCCTCATTCGACTTCACTTCCACGATT
GCTTCGTCAACGGTTGCGATGGATCAATTCTGTTGGACAATAGTACCAGTTCTACCAGTA
CCATAGACAGCGAAAAAACAGCATTTGCAAATAACAACTCAGCCAGAGGATTTGATGTTG
TGGACAGTATCAAGACTGCATTGGAGAATGCTTGTCCCGCCATCGTTTCCTGTGCTGATA
TTCTCACCATTGCTGCCGAAGAATCTGTTGCTTTGTCTGGAGGTCCTTCATGGACAGTGC
TACTGGGAAGAAGGGATAGCACAACAGCGAACCGCACGGCTGCCAACGCAGCCATTCCAG
CTCCTACTTTAACACTTGATGGACTCAAGGCCAACTTCTTAGCTGTAGGCCTCAACACCA
CTGATCTGGTTGCACTATCTGGTGCTCACACATTTGGGCGTGCTAGATGTCAATCTTTCA
CCAATCGATTGTATAACTTCAGCGGCACAGGCAGTCCTGATCCAACCTTGAACTCAACCT
ACTTACAAACACTGAGTGAGATATGCCCGCAGAATGGGAATAGCAGTGTGCTAGCCAATT
TGGATCCTGTAACGCCCGACACTTTTGATGCAAAGTATTTCTCGAATCTTCAAGTCCAGA
AAGGCTTGCTCCAAAGCGATCAAGAGCTGTTTTCAACTAGCGGGGCTGATACCACCGACA
TTGTTAACAACTTCAGCACTAATCAGAGCGCATTCTTTGAGAGTTTCGTGGAATCCATGA
TTAAAATGGGGAATATAAGCCCCTTGACCGGTACTGATGGAGAGATTCGATTGAACTGCC
GTAGGGTTAATGGAGATTCATATGGACCAGCTGCTACTTTGGTAGCTGAATATTAATTAA
ATTAATTAAGGTTATGTAAAACTAGTTAAGCTTGATGCTTCATGTGATGATGGTGATGAT
CATTACTACAAGTACCGAGCTCATCTTTGAGCTTCTATGGCTACTAGTCCACTTTTCTCG
GTAAACTTGAAAAAAGACAGATCGAATTCACTATAATCAACCACATATATTTGAAGAAGA
TATATATTATCAGCTTATATCATGGAAACTCGGGTTTTCTTTGTTTCACTCTTACTCCCG
AAATCATTTGCCTTAATTCATGGATGTTTGTTGCT
>MdPRX15
ATGATCAAAAAGAAAAATGAATCACGCATCATGCATTCCTTTTCAATTGTAGCAACAATA
TTTGTTCTTGTTACTACCAGTGTGTTAGGAAATTCCACTCAATTAAGCTCAACTTTCTAC
GATACTACATGCCCGAACGTGACAAGCATTATTCGTGGTGTGGTGGAGCAAGCCCAACGT
AATGATACTCGGGTTGGTGCCAAACTTATCCGGCTCCATTTCCACGACTGCTTTGTAAAT
GGATGTGATGGATCGATTTTGCTGGACAACGCAGATGGGATAGAGAGTGAGAAAGATGCA
ATTCGCAATAAAGGGGCGGAAGGATACGACATCGTTGCTGGTATCAAAACTGCACTCGAG
AATTTTTTCCCTGGTGTCGTTTCCTGTGCTGACATTTTGGCACTTGTTTCTCAAATACTG
GTTTCTGAGAATGGAGGACCAACGTGGGAAGTTCAATTGGGAAGGAGAGACAGTAGGACA
GCAAACCGAACTGGTGCCGATCGTGACATTCCAACCCCTCAGGATAACCTTAAGCTAATT
ACTGAAAAATTCCGCAACAAAGGATTAGATTCCACTGATCTGGTTGCGTTATCAGGTGCC
CATACATTTGGCCGGGCAAAATGTAGATTTTTCGTCGATCGCCTCTACAATTTCAGTGGC
ACCAGCAAACCGGACCCGACCATTGATGTCGAGTACATGAAAACCCTACGCCAAACATGT
AGTCAAGGTGGCAAACCAAGTACCTTGACCAACCTTGACCAAGCAACTCCTGATGCCTTC
GACAATTAA
>MdPRX16
ATGTCTTTATTTTCAATTGCAGCAGCAATATTTGTTCTTGTTACTGCTACGATATTGGGA
AATTCCAACGCTCAACTGAGCTCAACTTTCTACAGCACCACATGCCCGAATGTGACGAGC
ATTGTTCGTGGTGTGGTCGAGCAAGCTCAACAGAATGACATCCGAATTGGTGCCAAACTC
ATCCGAGTTCATTTCCACGACTGCTTTGTCAACGGTTGTGATGGATCGATTATGCTGGAC
AACACAGATGGGATAGAGAGCGAGAAAGATGCACCTCCCAATCAATCGACAGACGGGTAC
GACGTTGTAGATGATATCAAAACTGCGGTCGAGAATGTTTGCCCTGGTGTTGTCTCCTGT
TCTGACATTTTAGCAATTGCTTCTCAAATTCTTGTTTCTGCGAATGGAGGGCCAACGTGG
GAAGCTCAATTGGGAAGAAGAGACAGTAGGACAGCCAACCGAGCTGGTACCAGTGCCATT
CCAAGCTTTCTCGAAAACCTTGAGCAAATTTCACAAAAATTTCGCGATGCAGGATTAGAT
TCCACTGATCTGGTTGCTTTATCAGGTGCTCATACATTTGGACGGGCAAGATGTTCAACT
TTCGTTCACCGCCTCTACAATTTCAGCGGCACTGGCAACCCGGACCCGACCATTGAAGCC
GGATACTTGGAAACCCTCCGCCAAGCATGTCCTCAAAACGGCAGCGGAGATACGTTGAAT
GACCTTGACCAGTCCACCCGCGATGCCTTCGACAACCACTACTTTACAAATCTCCAAAAC
AACCGCGGGCTTCTCCAGACCGATCAGGTGCTGTTCTCAACTAGCGGAGACACCGTTGCC
ATTGTGGACCGCTTTGCAAATAGCCAAAGTGACTTCTTTGATAGCTTTGGTCAGTCCATG
ATCAATATGGGGAATATAGGAGTTTTGACGGGCACCAATGGAGAGATTAGGACTGATTGC
AGAAGGGTTAATTAA
>MdPRX17
AAGAGCTACTATAACTATAGATAACAACCTCGCAATTTTGAATTTCCTAATTAATCATCA
TGTCTTCATTTTCAATTGCAGCAGCAATATTTGTTCTTGTTACTGCTAGTATATTGGGAA
ATTCCAACGCTCAACTGAGCTCAACTTTCTACAGTACCACATGCCCGAATGTGACGAGCA
TTGTTCGTGGTGTGGTCGAGCAAGCTCAACAGAATGACATCCGAATTGGTGCCAAACTCA
TCCGAGTTCATTTCCACGACTGCTTTGTCAATGGTTGTGATGGATCGATTATGCTGGACA
ACATAGATGGGATAGAGAGCGAGAAAGATGCACCTCCCAATCTATCGACAGAAGGATACG
ACGTTGTAGATGATATCAAAACTGCGGTCGAGAACGTTTGCCCTGGTGTTGTCTCCTGTT
CTGACATTTTAGCAATTGCTTCTCAAATTCTTGTTTCTGCGAATGGAGGGCCAACGTGGG
AAGCTCAATTGGGAAGAAGAGACAGTAGGACAGCCAACAAAGCTGGTTCCGGTGCCATTC
CAAGCTTTCTCGAAAACCTTGAGCAAATTTCACAAAAATTTCGCGATGCAGGATTAGATT
CCACTGATCTGGTTGCTTTATCAGGTGCTCATACATTTGGCCGGGCAAGATGTTCAACTT
TCGTTCACCGCCTCTACAATTTCAACGACACTGGCAACCCGGACCCGACCATTGAAGCCG
GATACTTGGAAACCCTCCGCCAAGCATGTCCTCAAAACGGAAGCGGAGATACGTTGAATG
ACCTTGACCAGTCCACCCGCGATGCCTTCGACAACCACTACTTTACAAATCTCCAAAACA
ACCGCGGGCTTCTCCAGACCGATCAGGTGCTGTTCTCAACTAGCGGAGACACCGTTGCCA
TTGTGGACCGCTTTGCAAATAGCCAAAGTGACTTCTTTGATAGCTTTGGTCAGTCCATGA
TCAATATGGGAAACATAGGAGTTTTGACAGGCACCAATGGAGAGATTAGGACTGATTGCA
GAAGGGTTAATTAATTGAAAATTCGTCATTAGTATTTTGAAAAAGATGATTAAGATTATG
TATGTGCCCTAAATATATAAGGGACTCCGTTAGCTTGAGGCTTAAGTATTTTGTCATTTT
ATAGGCAGCCTATTTCGGCCGTGGGTCTGCTATCCCGAAAA
>MdPRX18
TCAAGCACTGGGTGCTGCCGCCATACATCATAAGCACTAGCCAGCTAGTTTTCAACTAGA
TAAACAAAATTATACACTACTCTATAGTTGATTAAAAGATTGTTGTTTTACCCTTAATCG
TGGCTATAAATCGAGTTCAAGGAATGTCTCATACAACTTAAGTAGCCCTTAACCATATTG
TTTAGCATTAAGTGTGTCATCCCTTAAGTAACCATGACAAGGTCACCGATTAATTTTAGC
CGTCGTTACTCTTTGGTACTGATCACGTTCTTTGCCTTTTGTTTTGTTGCGAAGGCCCAA
TTAAGTACAGATTTCTACAAGGCAACATGTCCGGATCTTTTCAAAATTGTCCGAAGAGAG
GTTCAGAATGCTGTCAAGTTTGAAATGCGAATGGCTGCTTCTTTGCTTCGGCTTCACTTC
CATGACTGCTTAGTGAATGGTTGTGATGCGTCACTACTACTGGATGGAACTGGCAGTGAG
AAGGATGCCGGACCAAATTTGAATTCAGCAAGAGGATTTGAAGTTGTTGACAGAATCAAG
AGCTCTGTGGAAAGCTCATGCAGTGGAGTTGTGTCGTGTGCTGATATACTAGCCATAGCT
GCCAGAGATTCTGTGCTCTTAAGTGGAGGAACTTCATGGAAAGTTCTACTTGGAAGAAGA
GATGGTCTAGTGGCAAATCAGACAGGAGCAAATAGGGCACTTCCTGCACCATTTGAAGCC
CTGGACAGCATCATTTCCAAGTTTGCCGCTGTCGGCCTAAATGTCAATGACGTTGTGTCC
TTATCAGGCGCCCATACAATTGGGTTGGCAAGGTGTGGCACTTTCAGAGATCGACTCTTC
AACTTCTCAGGAACAGGTGCTCCTGACATTACGTTGGAACAAAGCATGTTAACTGATCTA
CAGAACCTGTGTCCGCTAACTGCTGATGGAAGCATTACCGCGCCTTTTGATCGGAAGTCA
GCTGATCTATTTGACAACCATTACTTTCAAAACTTGATTAACGGGAAGGGCCTCATAAGT
TCGGATCAAATTCTATTTTCAAGTGATGCAGCTGTGACAACAGGTACCAAAAGTTTGGTC
CAAAGCTATAACACAGATATTAATCGTTTCTTTGCTGATTTTGCTAATTCTATGATCAAG
ATGGGGAATATTACTCTTACTGGGTCTGCTGGAGAGATCAGAAAGAACTGTAGGGCTGTT
AATGCATGAAATATGTCTCGCTAGCAGTGTACTTGCATTTTGCAATCCTGGCTCCTAATT
GCTTTTATGTAGACTGTATGTGGAATGAATACAGTCAAGTCCTTTTATTTTCTTTTGAAC
AATGAAGTTTCCACGTGTAGTAACTCTTATAGATGTATGAGTTTAATTTCGTAAACCCAA
TTAAAAGTCGTG
>MdPRX19
GCACCGGGGAGTAGGCCTCTGCCTGCTTGGCTGATTTTTGTTCATCATCCATGTCTCCTT
GACAAAGAGAGCTAGTGAGAGAGAATTTATAATGTGATTATTATAGACAAGTTGTCAATG
CAATTGTGAAAATTCTGGATAGCCGTAGAATAAGTTTGTTGCATCGTTTAATTTTTGTTA
TACGACGAGATTTTCGACTTCTGGTTTAGAATGTTTTAAATCAAATGTTTCAGTCATTAA
CATGCACAACTGTTGGAATTACAGTTAATTTTCAGGTCAATTTATGGTTTAGCTCATGCG
GCAAGTCAAATTTTGGAGAAGTTGTTCTTTTGTGATCAAAAGGTCACGGGTTCGAGTCGT
GGAAACAACCTCCTGCTTTGCAAGGATAATAGATGTTCCTCTTCCGAACCTCGCAAAGCG
GGGACTCCATTCTACTGGAGAAAGTAAAGAGGAAAAGAAGTACATTGTCCCCTCTCTTTT
TTCAGCTATGGCTTTTATCTCACACACTATCAGATTCTGCTTCTTTGTGCTTTTATTCCT
GTTTAGAATATCGTCTGCTCAATTGTCCTCCAATCACTACGCGACAACGTGCCCCCGAGC
CCTTTCCATTGTTCGGAATGCAGTTATTAAAGCAATGGTGAAGGAGCAGCGCATGGGGGC
ATCCTTGCTCCGACTCCATTTCCACGATTGCTTTGTCAATGGATGTGACGCATCTGTTCT
ATTAGATGACACTGCAAATTTTACTGGGGAAAAGACGGCGTTACCAAATACAAACTCATT
GAGGGGATTTGAAGTGATTGATACTATAAAATCTGAGCTAGAAAGTGCCTGCCCTGGGGT
TGTTTCCTGTGCAGATATCCTTGCCATTGCAGCTCGCGATTCAGTTCTTTCGTTGGGAGG
GCCTTCATGGACAGTTCAATTGGGCAGAAGAGACTCCACCACAGCAAGTTTAAGTGCTGC
AAATGCTGAAATCCCATCTCCAAGTCTAGATCTTAATAACCTCATCTCTTTTTTCTCAAC
TAAAGGATTTACTACCAAAGAATTGGTAGCTCTCTCTGGATCTCATACAATGGGTCAAGC
AAGGTGTCTAGTGTTTCGAAAACGGATACATAATGAGACCAACATCGATTCATCGTTTGC
TACATCTTTGAAATCAAACTGTACTGCGAGCTCCGGGACTGATGACAACCTTTCTTCACT
AGATGTTACAAGCCCTTTCATATTCGACAACGCTTATTTTAAGAACCTGGTGAATAGAAA
GGGTCTATTGCATTCTGATCAGCAGCTTTTCAGTGGTGGATCAACAGATTCTCTGGTTAC
AACTTATAGCACCACTGCCGGAACTTTTTATACAGATTTTGCAAATGCCATGGTGAAAAT
GGGGAGCCTTAGCCCGCTTACTGGAACGACTGGTCAAGTTCGTACCAACTGCCGCAAAAT
AAACTGA
>MdPRX20
TCTGAAGTTATCTAAACTAAAATATATACAATGGCTTCAGCTAGTTGTCATCCATCTGTC
TTCGTTTTTGTCACTACTATTTTACTTGCAGCTGCTATTGTGATGATCCCTACTTCATGC
ACTGCACAACTCACTTCTAATTTCTATAAGCAATCCTGCCCTCAGGCGCTGCAAATTATC
AGATCAGTTGTCAAGCAAGCGATTAATCGTGAAAAGCGCATGGGAGCATCGCTACTACGT
TTGCACTTCCATGACTGCTTTGTCAATGGGTGTGATGGATCAGTTTTGCTGGATGACACA
GCTAACTTCAGCGGTGAGAAGACTGCGAACCCAAATCTGAACTCAATTAGAGGTTTTGAC
GTGGTCGATGACATTAAGGCGACTCTCAACAGAGATTGCAAGGGAAATGTGGTCTCATGC
GCAGACATCTTAGCCGTGGCAGCTCGTGACTCCGTTGAGATTTTGGGAGGTCCTTCCTGT
TCCTATGAAGTACAATTGGGTAGAAGAGATGCAAAAACTGCAGTCTTGAATGATGCAAAC
AGAGATCTTCCGCCTCCTATTTTCAACTTCTCTCAGCTTCTCTCCAATTTTCAATTTCAA
GGACTAGACCTGAAAGATCTGATTCTCCTCTCAGGGGGGCACACCATTGGCCAGGCTAGG
TGCACCACCTTCAGGACCAGAATTTACAATGAGACCAACATAGACCCCGACTTTGCAGCC
TCGTTGCAAAAGGGCTGTCCTTCAAATGGTGGTGACAACAACTTAGCACCGATCGATTCG
ACTGCAGCAAACTTTGATACCGTGTACTTCAAGGCCTTACTGCAGAAAAAGGGTCTCTTC
CATTCTGATCAGGAGCTCTTTAAAGGTGATGGTAGTGACAGTGATAATCTGGTGCAGTAT
TACGCTAACAACCCCCAGGATTTCAAAACAGATTTCGGGGCTTCCTTGATCAAGATGGGT
AACATTAAGCCTCTCACTGGTTCTGATGGTGAGATAAGACTCAATTGCAGGAAAATCAAC
TAGGACTTAATAGGTGTATGCTAAAAGCAACAGAGTGAAGCTCATTGGACAGTTCAAATA
TCCACTGCATTAGAAGTTTATTTTGAATAATTGCTGAACTCTTTTATTAAATGTGTCTTG
TATTAGTTATTAATTTTTTTTCTCCTCCCTACTAGTAATCTAATCTTGGTTATTGAGTTG
GTAAATGGTATACATGGTATTCGAAATTCTTTGTTAAAAAGGACGGGTTTTTTACGAATG
ATGTCACTATCATAATGTCA
>MdPRX21
ATGCAACAGCATATTCTCAAACCCTTGTTCATTCAAATATTCAATTACCTTTTGAAATTT
GAAACAATGGCTTCCAATAATACTTTTTCTTTGTGTTCCATATTGGTGATTGTCACACTC
GGTGTTCTTGTGGGTTTCACGGGGAACTCTTCTGCTCAACTTTCTACGAATTTTTATTCT
AAGAGTTGTCCTCAAGTCTTTGATGCAGTCAAGTCTGTTGTCAAGTCTGCTGTGTCTAAA
GAAAAGCGCATGGGCGCTTCTCTTCTTCGCCTCCACTTTCATGACTGTTTCGTCAACGGT
TGTGATGGATCGCTATTACTGGACGACACTTCTTCCTTCACCGGTGAGAAGACTGCACTC
CCGAATAACAACTCCGTAAGAGGATTTGAGGTTGTGGACAAGATCAAGTCCCAAGTGGAA
AAGGCATGCCCCGGCGTCGTTTCCTGTGCTGATATCTTAGCCATTGCTTCTCGAGACTCC
GTCCAAATTCTTGGAGGACCAAGTTGGGAAGTTAAACTTGGAAGAAGGGATTCAAAGACA
GCAAGCCTATCGGCTGCCAATAGTGGAGTCCTCCCTCCGCCCACTGCTACCCTCAACGAG
CTCACCACTAGATTCCGAGCCGTAGGTCTCTCTCAAAGGGACTTGGTAGCCTTATCTGGA
GCTCACACAATTGGGCAAGCAAGGTGTACAACTTTCAGAGCTCGCATATATAACGAGACC
AACATTGATGCTTCATTTGCCAGGACCAGGCAAAACACATGTCCAAGAACAGCTGGCTCC
GGAGACGACAACCTTGCACCTTTTGACATCACTACTCCTAACACTTTCGACACTGCCTAC
TTCAAGAACCTTGTCAACCAAAAGGGTCTCCTCCACAGTGACCAAATTTTGTTTAATGGT
GGACCAACCGATTCATTGGTTAAATCGTACAGTGGCAGTGCTAACACCTTCAATGCTGAC
TTTGCCAAGGCAATGATCAAGATGGGAGATAACAAGCCACTCACTGGATCCAAGGGTGAG
ATTAGATTGAACTGCAGGAAGCCTAATTAGTCGACAAAAGTAGGTCCTTCCTCTATGATA
GAATAAACCAAAAACCCCAAAAGTTGGGAGAATTTACTTGGGAACATTTTGTTTGTTGAG
TGAGAGTTTATTAGGTATTGTTTGTTATTATATCAACGAATAAAGTATGTTTTAGTCTCA
AAGAATTCAAATTATAGGCATTTACCTGATATTAATTGTTGATGGATTGTTTACTTCAAT
TGAACAAAGTGAATGGTGATGAAC
>MdPRX22
TGCCAGGCTTTACTGAATCAATGGATTCGCAAAAACAAAAGTTTGCAGACAAGGGGCTAA
ACACGCAGGATCTTGTTGCCCTTCTTGGAGCACATACAATAGGAACATCGGCTTGCCAGT
TCTTCAGTTACAGAATATTCAATTTCACAACTACTGGAAATGGTGCGGATCCTGCGCTTG
ACCCATCATTTGTTCCTCAGCTACAAACTCTCTGCCCGCAAAATTCTGATGGTACGAGGC
GCATTGGATTAGACACAGGCAGTGCCGACAAATTTGATGTATCTTTTTTTGCAAATTTAA
GAAAAGGCAGAGGAATTCTCGAGTCCGATCAGATGCTATGGACTGATGCTACAACAAAAC
CCTTTGTCCAACGTTTTCTAGGTGGTAAAGGCCCTTCTGGATTGAACTTCTATTTGGAGT
TCGGAAAGTCCATGGTGAAGATGAGTAACATTGATGTGAAAACCGGCACACAAGGTCAAA
TTCGAAAAGTATGTTCTGTGATAAACTGATATGAAAACCGTCACATAAATAATACAGTAT
GCAAAAGCTGTTGTAAAACCTTTCTCGTTTTTCGTCTGGTTGTGTACCTGTTCATGACAT
ATGAAAAACAAGTATGTGATACTAGTAATCTGAACATGCATGATATCTCAATAATATAT
>MdPRX23
ATGAAAATGTCTAGCACAGCTGCAGTGGCACTAGCAATTGGGCTCGTACTCGGGGCATTC
TCAGGCCACTGTTCCAGTGCACTGGAGGTAGGATTTTACCGGGGGAAATGTGGCCGGGCT
ATAGATGTTGAAGAAATTGTAGCGCGTGTCGTAAAGGAAAAGTTTTTCAAAAATCGGACA
ATTGTTGCTGCCCTCATTCGCATGCAATTTCATGATTGCTTTGTCAATGGATGTGATGCA
TCCATTCTACTAGATGGAAGCTCCACTGAGAAAACAGCTCCTCCAAACTTAAGTGTACGG
GGTTATGATGTCATTGATGCCGCCAAGACCGCCGTGGAAAGCGAATGCCGAGGAGTTGTC
TCTTGCGCTGATATTATTGCAATTGCTACCAGAGAAGCTGTATTTTGGGGCGGAGGAGGG
CGATACGAAGTACAAACAGGGAGAAGGGATGGCTTCGTATCTCAAGCATCAGATGTTGAC
CTCCCAAATCCCTCAATGTCAGTGTCTGATTCAGTTGCAGCATTTGCTAGAAAAGGACTC
AATGCGAGTGACATGGTTCATCTTCTGGGTGGTCACACTGTTGGGGTGGCACATTGTAAC
CTCTTCCAAGATCGTCTTTACAATTTCAAAAGCACCGGAAAACCTGACCCCGACATGGAA
TCTTCATTATTGGAAAGGCTGAGACTTATATGCCCTGAAAACTCAGAAGGCACCAATGCT
ACTAATCTGGACCAGAACCCTCAAAGTTCATTTATTGTTGATAACTCCTTCTACAAGGAG
ATAGAAGCCCACAGAGGAGTTCTTCAAATCGACCAAGAACTAGCTGGGGACCCCATAACT
CAGGCTATGGTGAAAACCTTAGCCAGCGATACAAATAGCTTCTCCACGAAATTTGGGCAG
GCCATGGTTAAGTTGGGAGCAGTTGGAGTCCTTACTACTGAAAAACAAGGAGAGATTAGG
AGATCATGCCGGGAAATTAATAACCTTGGCGGTTTTTTAAATTTTAATTGATGAGACAGA
TTTACTGCTGGGTTGTTTTGTACTATTTAATTTAAATCCCTTTTGCCTTCATGTTTATTC
TTCCACTTATATTTGTTATGGACAATGAAACATATAATC
>MdPRX24
CTCTCACTACTATTTGAATTCAAGATCTTCCCTCTAGAATCATCGAAGATGGTTATTGCT
AAGCTGTTTGTAGTGTTTCTACTAATGCAAATGATTAGTGGCTTCCCATTTCGAGCAAAT
GGTTTGAGTATGGGCTATTACATTATGAGCTGCCCGATGGCTGAACTTATTGTCAGAAAT
ACAGTCACCAGAGCCTTGCAAGCCGATCCAACTTTAGCAGCAGGTCTTATCAGAATGCAC
TTCCATGACTGCTTCATAGAGGGATGTGATGCGTCAATTCTCCTGGATTCAACAAAAGAT
AACAAGGCTGAGAAGGACTCCCCAGCAAATTTGAGCTTGCGTGGCTATGAGGTTATAGAT
GATGCAAAAGAGGAACTTGAAGAACAATGCCCTGGTGTTGTCTCTTGCGCCGACATAGTT
GCAATGGCTTCTACTTATGCAGTTTATGCGTCTGGGGGTCCGGTATATGACATACCCAAA
GGAAGAAAGGATGGAAGTAGGTCTAAAATAGAAGACACAAGAAATCTGCCTCCACCCACC
TTGAATGCCTCTGAGCTCATCACAATGTTTGGGCAACATGGATTTACTGAGCAAGAAATG
GTTGCTTTATCTGGTGCTCACACACTAGGAGTAGCCAGGTGCTCCTCATTCAAAAACCGA
TTGAGTGGTACTGTGGATCCAAATTTAGATTCAGGCTTTGCAAAGCAACTGGCCAAAACA
TGCAGCGCAGGCGATAACGCGGAGCAACCCTTCGATGCAACGAGAAACATTTTTGATAAT
GTCTACTTCAACGGACTGCAAAGGAAGGCTGGAGTCCTGAGTTCTGATCAAACCCTATTT
GCCAGTGCGAGAACTAGAAACATTGTAAACGGTTATGCCTTCAACCAAGCTATGTTCTTC
TTAGATTTTCAACAGGCGATGGTGAAAATGAGCACCCTCGATGTCAAGGAAGGTTCGAAA
GGAGAAGTAAGAAAAGACTGCCGCAAAATCAACTAAGGAGGAGACGAGAGGACTTTTGTG
TGGGGAGACTTGAGCATTCATCTCTTGTTCATTGTGGATTATTGATGGGCAAAACAATAT
CTATCATTATTTAGTAGATAAGTTACATAATATGTAGATAAATTACATAACATTATATGG
TCCTTTGAGCTTGTAACTTGTATGGTTTCTTTGTAGAATTTGTACTTATATAGTTATATA
GATTGCATT
>MdPRX25
TTAGAAGTTTACGAGATGAAGGTTAATATTCTCTTACTCATCTGTGTAGTTTCTGGCATT
CTCGTGGCCTGCGAAGGAGGGCAGCTGAGGAAGTGTTTCTATGAAAAGACCTGTCCTTCG
GCCGAGGATATCGTCAGAGATGTCACCTGGAACCATGTCTCCAGTAATCCCAGATTGCCT
GCAAAGCTATTGAGAATGCATTTCCACGACTGTTTCGTCAGGGGTTGTGATGGCTCAATT
TTGTTGAATTCAACAGCAAACAACACGGCAGAGAAGGCAGCAGTTCCAAACTTATCCTTG
TCGGGTTTCGATGTCATCGACGATATCAAAGAAAATCTAGAGCAGAAGTGTCCAGGAGTT
GTCTCTTGTGCTGACATCTTGGCTTTGGCTGCTAGGGACTCCGTTTCGTTCCAATACAAT
AAATCGATGTGGGAAGTGCTCACGGGGAGAAGAGACGGCACAATTTCTCTAGTTAGGGAG
GCCTTGATTAACATTCCGGCACCTTTCTTCAATTTCACCCAACTCAAACAGAGTTTTGCC
AGCAAGAATCTTACTGTGCATGACCTTGTGGTTTTATCAGGTGGACACACAATTGGAGTA
GGCGGCTGCCCAAGCTTCAGCAACAGGCTCTACAACTTCACCGGAAAGGGTGATCAAGAC
CCTTCTTTGGATGCAACCTACGCTGAATTGCTGAAGACCAAATGCCGAAGCCTCAAAGAC
AATACAACATTCGTGGAAATGGATCCCGGTAGCGCTCGAAACTTTGACAGCAGCTACTAC
ACCGTCGTCAAGCAGCACAAGGGTCTCTTCCAATCTGATGCAGCCCTTTTAACAAACAAG
GGTGCCAGCAATATCGTCGCAGAATTGGAGGACCTTAACAAGTTCTTCACGGAGTTTGCA
CAGTCAATGAAAAGGATGGGAGCCGTTGAGGTCCTTACAGGCACTTCCGGCCAGATCAGG
AAGAAATGTTGGGCTGTGAATTCCAATTAATCAAATTTTCAGTTGTAGCCATGAATAATG
TACGTAGCCTGTGGGCTTTTTACCAATCACTCATTGTTTCTCAAGCAATGTACTCCGTTA
CCTTTGTATTAATGTTTTCAACTTGT
>MdPRX26
TAGTACTCGATCGGAACTATTTTTTGAAACGAGGGTTTTTTGGTGGGAGAGAAACAGCAG
ATTAAAGACGATGAGAAGCCAGATGAGATTTGTGCTTCTCGTGCTCCCATTTTTGGGTGT
GGTTGCAGTGAGCTTCTGTCTAGGGTTTGTGAGTGCAGATGGTTCGACAGTGCCAAGGCC
GAAGTTGACTTGGCATTACTACAAAATTCACAATACTTGTGATGATGCAGAGGTTTATAT
CCGGCACCAAGTGGAGTTGTTTTGGAAAAAGGATAAAAGCATCACTCCCAAGCTCCTCCG
GTTGGTCTACTCAGATTGCTTTGTAACGGGTTGTGATGCATCAATCCTCCTTGATGGTGA
AGACTCAGAAAAAACTGCACCACAAAATTACGGGCTTGGAGCTTTTGTTGTCATTGACAA
GATCAAAACCGTCCTCGAGCAGCGGTGCCCCGGTGTCGTCTCTTGCGCCGACATTCTCAA
CCTCGCCACTAGGGATGCCGTTCATTTGGATGGCGCACCATCTTATCCTGTTCTGACAGG
AAGAAGAGACGGTCTGACATCAACCAGGTCATCAGTGGATCTTCCCTCACCCTCCATCAC
ATGGGAGGATGCCCTTAAATACTTCGACTCTAGAGGCTTGAATGTACTGGATATGGCAAC
CCTCCTAGGTGCACATTCAATGGGGAGAACACACTGTCGCTACATTCTTGATCGGCTGTA
CAATTTCAATGGCACAAAAAAGCCAGACCCAAGCATGGACCCTTCACTCTTAAACGATCT
GAGAAGGAGCTGCCCGCCGAGAACGAAAAAGGGACAGACCGACCCTCTGGTGTACCTAAA
CCCGCAATTCGGTGCCGACTACAGATTCACACAAACCTACTACTCCAGAGTTCTATCGCA
CAAAGCCGTACTTGGAATCGATCAACAGTTACTGTACAGCAATGACACTAAGGAAATCAC
TCAAGAGTTTGCTGCCGGTTTTGAAGACTTTCGAAAGGCGTTCGCTATGTCTATGTACCG
GATGGGAGAGTACCAGGTTTTGACAGGAAACCAGGGCGAGATACGCAAAAATTGCCGAGT
TCCGAACAAGAAGTAGATGGCGAGTAGCTGTCTGTGTGAACCGTTGAGGGATTCAGGAAG
GGAAATACGGTCATCTCGGTGGCGGTGTTTTGTGTTGGTTAAGGAGGAATAATTTGGGTA
ATGACCTAAAGAAAAAGTACATTTCCAATTCATAAATAAAATTAGGGAGTTTTAATAAAA
CACTCCCGATACTGTCTACTTTTAACGAAAAACCACATTTTTACCCTTTAACTGACACTA
TTCACTATACCTTTA
>MdPRX27
GTCAAAGATAGTGGCTCGGTGGAGAGAGGCTTAATTCCTGGGTTTCCATTTTGATCCAAT
CCTACTAACTAGTAACTACCACATCCCACAATTCCAATATAAAGGTCAACACATAGCTCA
CATAGATCACACAAGCAAGAAGCGAAGGAACAGCTAGAACTGCTAAGCAAGATGGCCTTC
TATAAGCACCACGCTTTCTCAAGCTTCTTGATGTTTTTGTTGTTTCCATTGCTCTTGCAA
TTTCAGTTTGGTAAAAGTGAGCTGCAACTTAACTATTACTCCAATAGTTGCCCAAAAGCT
GAAGAAGTCATCAAGCAAGAGGTCACCAAGCTATACCATGAACATGGGAATACAGCCGTT
TCTTGGTTAAGAAATCTCTTTCACGATTGCGTTGTTCAGGGATGTGATGCCTCTCTATTG
CTAGAGAGTGTGACTGGCATAGAGTCAGAGAAGGCATCGGGGAGGAGCTTCGGGATGAGA
AATTTCAAGTACGTAAACACAATCAAAAAGGCCCTTGAGGACGAATGCCCTTCCACAGTT
TCTTGTGCTGATGTTGTTGCTCTTTCTGCAAGAGATGGAATTGTCATGTTAGGAGGGCCA
CGCATTGAGATGAAGACGGGAAGGAAGGACAGCAAGGAGAGTTATGCAAGTGTGGTGGAA
GAGTTTATTCCTAATCACAATGATTCCATATCTTCAGTGCTTTCTCGCTTTCAGTCCATC
GGCATCGATGCTGAAGGAACAGTGGCCATTTTAGCTCACTCTGTGGGTCGAGTCCACTGT
GTGAACCTGGTAGATAGGCTCTACCCAACCGTGGATCCAACCCTAGACCCTGACCATGCC
GAATACCTCAAAGGTCGGTGCCCAACTCCAACCCCAGACCCAAAAGCAGTTCTCTACGCA
AGGAACGACCGTGAAACACCCATGCTTCTCGACAACTATTATTACAAGAACCTGCTGAGC
CACAAGGGTCTGCTCACCGTCGACCAAGAACTAGCTTCTGACCCAGCTACATTGCCCTTT
GTGGAAAAGATGGCTGCCGATAACGGCTACTTCAGCGAGCAGTTTTCTAGGGCTGTCCTT
CTTTTGTCTGAGAACAACCCGCTTACTGGAGACCAAGGAGAAGTTAGAAAGGATTGCCGA
TATGTGAATGCAAGTTAGTTGGGATTATTGGTTGCATGTCTCTCAGAATATGTAAAATAA
ATTATCAACTTTTGATTTTCGCTCTTTGGTATATGGTAATGGAATAACCAATTGTGTTTC
TTCTTTTGGAAAGGATAATCTTAGGAAAATCACATTTTTAAACAAAATAATATGTTACCA
ATAAGAAATAAGTATGTTAATTAATAATTAAATAATAATC
>MdPRX28
TTACTTTTTCACATATTATTCTTGTATTTCTGAGTTGGCTCGAAGTCTAGAAGCATTATC
AAAACGCAAGAGTCCAGTTATACCACGGGGGGCTATAAAAACATAGGACATGATGCTGCA
CTAAATCAAGAAACTAGTCGCAAGCTTCTTCTTCTCTCTTTGCTTCTTAGTTATATTGGT
TATCAGAAACCTTGTTAGATATTAGTCATGGGTTCATATATTACTGGTTCATGCACTCCC
ACAAACACTAAAATCTCATTGTCATTATTATTCCTTCTTGTTGGAGTAGCTTCTGCTCAA
TTGTCCTCTACTTTCTATGGAACATCGTGTCCTAATGCCCTGTCCACCATAAAATCGGCA
GTGGACTCAGCGGTGTCGAAGGAAGCTCGCATGGGAGCTTCCTTGCTTCGTCTTCATTTC
CATGATTGCTTTGTTAATGGATGTGATGCTTCGGTTCTGCTGGATGACACAGCCAATTTC
ACAGGAGAGAAAACAGCAGGTGCTAATGCTAATTCTTTGAGGGGATTTGATGTAATCGAT
ACAATTAAATCTCAATTGGAGAGTCTCTGCCCCAAAGTAGTCTCTTGTGCTGACATCTTA
ACTGTTGCTGCTAGGGACTCTATTGTTGCATTGGGTGGACTTACCTATACAGTGCCATTG
GGCAGAAGAGACTCCACCACAGCAAGCCTAAGTGCTGCCAATTCCAACATACCCGCTCCC
ACATTGAACCTTTCTGCGCTTATTACTGCTTTCTCAAACAAAGGCTTCACTGCCAAGGAA
CTAGTGGCCCTCTCAGGATCGCATACAATTGGGCAAGCTAGGTGCACAACATTCCGGACG
CGTCTTTACAATGAAGCAAACATAAACGCTTCATTTGCAACATCACTGAAATCAAGTTGT
CCAACTAGTGGAGGCGATAACAATCTCTCCCCACTGGATGTCACAAGTCCAACATCTTTT
GACAATGCTTATTTCAGCAATTTGGTGAGCCAAAGGGGCCTATTGCACTCTGACCAACAG
CTCTTTAGCGGTGGGTCTACCGACTCTCAGGTGAATGCTTACGTGAGCAATCCAGCAACC
TTCAGAACCGACTTTGCCAATGCTATGATAAAGATGGGAAACCTTAGCCCTCTCACCGGC
ACCAATGGTCAGATTAGGACCAACTGTAGAAAAGTCAACTAAGTTCGTAGAACTAGAGAG
TCGGCATGTGTTATTTCCAAATGTTCATTTCGGATTGGTTACTTTTTTTGCGATACACCT
AGGCCAGGGGTCTGCTGTCCCCAATTTGATGTCTCATTTGTGTCTCTTTCTTAATTATTT
GACACTTGTCTATTAACTTAAC
>MdPRX29
ATGCTAACAGTCTCAGCCATGATCTCCGCTGCTCACCTGGAGGGTTCCAACTTTGGGTCG
AGTGAATCTCACGGTCTTTTCCCACAATTCTATCAGTCGTCGTGCCCTCCGGTTAATAAC
ATTGTCATCTCCGTGTTACAGCAGGCCATCGAGAAGGATCCCCGGGTGGCAGCCTCTTTG
ATAAGGCTTCACTTCCATGATTGCTTTGCTCAGGGTTGTGACGCCTCGGTGCTACTAGAC
AACAGTACGACAATACGGCGCGAAAAAGGGGCAAAACAACGTGAATTCTCTAGAGGGTTT
GAAGTGATCGATGAGATCAAGGCCAAGCTAGAAGAAGCATGTCCCCTGACTGTGTCATGC
GCTGACATTGTCGCTCTTGCTGCTAGGGGATCCACTGTACTAAGCGGTGGACCTGATTGG
GTGTTGCCACTAGGAAGAAGGGACTCCAAAACTGCAAGCGTGGAAATCTCTGAGAGAAAC
ATTCCAGCATCGAAACCCGATCTCTCATCCCTAACAGCCGGCTTCGAGCGACAAGGTCTT
GAAGAAACTGACCTAGTTGCTCTCTCAGGAGGGCATACAATTGGCTTCGCAAAGTGTTTG
TTCGTCAGGCAGACTCGGAAATCAGTTTGCCCTAGAAGAGATGGCGACAACACACCTGCT
CCCTTGGACTTTGTTTCCCCTACAAGGTTCGACAACAGCTACTTCAAGCTTATACTTGGG
GGAAATGGACTACTCCCTTCAGACCAAGTGCTTCTGACTGGGAATGGAAGGCAAGCAGCT
GAGCTGGTGAAAACCTATGCAGCTAATGAGAGCTTATTCTTTCAGCAGTTTGCCAAGTCC
ATGGTTAAGATGGGGAACATTAATCCTCTCACTGGATTAAAGGGACAAGTCCGGAAGAAT
TGTCGCCGCGTTAATTAA
>MdPRX30
TATTCGACACTGATCACAAGCTATGACTCACAAAATCATCTCCTGCTTCACCATTGCTTT
ATGCTTGTTCTTGTTTTTGTGTCCTTTTGTTCATATGTATCCCTTTTCTTATACTAGCCA
GCTCGATTACAATTTCTACGACAGAGCGTGTCCTCGCTTGTCAATGATTGTCCGGTACAA
TATTTGGGCAGCTCTCAAGAACGACACCAGGATGGCTGCATCCCTTCTTCGGATGCACTT
TCATGATTGTATTGTCAATGGATGTGACGGATCAGTGCTTCTTGATGACACAGATGAATT
CAAGGGCGAGAAGAATGCTCCAGCAAATCGCAATTCTCTTCGAGGGTTCGAAGTGATCGA
CAGTATAAAAGCAGATGTCGAAAAATTCTGCCCATCAACTGTTTCGTGTGCCGATATTTT
GACTCTTGCAGCAAGAGAAGCTGTTGTTCTGGCAGGAGGGCCTTTTTGGCCTGTTCCATT
GGGCAGAAGAGATGCAACAACAGCAAGTGTGAAGGCAGTTAATGAACAAATACCATCACC
TTTTGAGCCTTTAGCGAATATCACTGCCAAGTTCACATCAAAGGGTCTTGACATTAAAGA
TGTTGTAGTACTCTCAGGTGGACATACCCTAGGGTTTGCTCAATGCTTCACCTTCAAGAG
AAGGCTCTTCAACTTCGACGGCTTGGGCAACCCTGACCCAACACTTGATTCTTCGGCCCT
ATCAAGCTTGAGAAGAATATGTCCAAAGAAAGATGAAGCAAACAGCAATGTTGCTCCTCT
TGATTCCACAAATGTCAAATTTGACAATACCTATTACACAAACCTGGTTCAAAACACAGG
TCTTCTAGAATCTGATCAGGCATTGGTGAATGATCCAAATACTGCTGCAATGGTGAACTC
TTACAGTGGGAACCCATTCCTTTTCAATAACGATTTTGCAGCATCAATGGTGAAGCTTGG
TAATGTTGGAGTACTGACTGGGAAAAACGGGCAAATAAGGAAGAAATGCGGATCTGTGAA
CTAAAAATAATGGTTCAGTTCTCTCTATGAAAGCATAGTATTCTAGTCATGGACTTGTTA
GTAATGGAACCATAAACGAACGAATAATTAGTTTAGTGTCCAGGTATTTATCTCACTCTA
GCAATTGAGGGGAGAACCAAATGTAGCATATTCTAATATTAATGAATATAAGCACTAACT
A
>MdPRX31
ATGAGAGGGTTCGTCGTCGCTATGGTGGTGATCTTCTCTGTGCTGCTGTCCCTGAACAAC
CCGAGAGGCGAATCGGAGAGAGCCTTTCTCTCCGCCTCCTCCTCCGCCCAAGAACCACTG
GTCAATCTGGTTTCTCTGGCTTCTTCCGATGGCGGCCAAGATTTCGTCACAGAGGAGATG
AGTGATGGAGTTCAATCGGATCTTGAATACGATTTCTACCGCGAGACTTGCCCAGAAGCT
GAGACCATTGTGAGGTCGACGATGGCGCAGATTTACTCCCAGCAGAAGAATGTCTCTGCT
CAGCTGCTGCGCCTCTTCTTCCATGACTGCTTCATTCAGGGCTGTGATGCTTCAGTCCTC
TTGGATGACAGCAATGGGAATAAAAACCATTCCATAGAGAAGCAGGCTGTGCCAAATAAG
ACCTTGAAGGGATTCGAAAATGTGGACCTGATCAAGGAGGTGCTCGAAAATGTTTGTCCA
GGAGTGGTATCTTGTGCTGACATACTGGCTCTTGCCACCAGAGATGGCATTGTTCTGGCT
GATGGCCCCTTTTATCCGGTGTTCACTGGTAGAAGAGATAGCACCATGTCCTACCATGAT
GAAGCATTGGCTGAAATTCCTAAACCTGATGATAACATCACTCAGACACTTCATCTGTTC
TCGGTGAGAGGATTTAGCGACCGAGAAACTGTCAGTCTTCTAGGAGCGCACAACATTGGA
AAGATTGGATGTGAGTTCATTCAGGCCCGTCTTAACAACTTTAAGGGCACGGGCAAACCA
GACCCCACTGTTTCTCCTAGTTTCCTGAAGGAGATGAGATTTGTCTGCGATGACAATGGA
ACAAGGAGCAGCCAGAAGTCACCTGCACCAGGGCCAACAAGGGGATTGATGAGGGAGAGG
TCGTCGGGACTGAGGGGGATGCCATACTTCCAGCAGTTGTCTTCATCCGTACCATCTGGG
AGAGGCTTTGACACTCACTATTACCAGAGCTTATTGAAGGGCAGAGGACTCCTCTTTGCT
GATCAGCAACTGATGGCAAATGAGAGGACTGCAAGGTTGGTCAGAGCTTATGCATCCGAT
GACGGATCAACCTTCCGGATGGACTTTGCCAGGGCTATGATGAAGATGTCAAAGCTAAAG
GCGGCCAACGGATCTCCAGGTCAGGTCAGGGTGGACTGCTCTTTGCCACTGCAGACTTCT
TAA
>MdPRX32
TCTGATCACTGCTGAGCAAGAAACATGAATCTCATAGTTTCCTTGCTTTTAGTTCTCCTT
GCTGTTGTTCACTTAAATGCATCTTCGTCTTACCCGGAACACGATCACGAACAGGATCGC
CATGATGAAGAAACAGATGAGTCCTGGGAGGGAGCCACAACTCTAACACTTCCAACAATA
TCAGACGACTTGCCCCTTGGAGAGTTTCTTTCCAATTCCTACTATCACGGGAGTTGTCCA
GATCTTGAAGGTATTATCAGTAGGAAGGTGACGCAATGGCTTAAGAAGGATTACAGCCTA
GCAGCTGGCCTCATAAGGTTGCACTTCCATGACTGTGCCATAAGGGGATGTGATGCCTCC
ATCTTATTAAACCATGAAGGAAGCGAGAGGGAAGGCTTGGCCAGCAAGACACTGAGAGGG
TTTGAAGTGATAGACGATATCAAGGCAGAGGTTGAGAAGAAGTGCCCAAGAACAGTTTCT
TGTGCAGACATTTTGACTGCAGCTACAAGAGATGCTACTGTTCAAGTTGGAGGTCCATAC
TGGGCTGTCCCCTATGGGAGGAAAGATGGAAAGGTTTCGATTGCTAAGGAAACTGAGAAG
GTTCCCATGGGTCACGAAGACTTGACTAGTTTACTTGAGATTTTTCAATCACAGGGCTTG
AATGTGCTTGACTTGGTTGTTCTCTCAGGGGCACACACCATAGGAAGGTCTTCATGTGAA
TCCGTACAACACAGGCTCTTTAACTTCAGTGGAACTGGCAAGCCTGATCCATCCCTTGAT
GCCCGGTACTTGAGCTACTTGGAAAGAAAATGTAGATGGGCATCAGACTATGCTGATCTT
GATGCTGTAACTCCACATAAATTTGACGCTGCGTACTACATAAATCTGCAGAAGAAGATG
GGACTTTTATCCACAGATCAAATGTTGTATTCTGATCCAAGGACTAAATCTCTTGTCAGT
GCTTTTGCTTCCCTGGCGTCGGTCTTCTACCAGCAGTTTGGAGTGTCCATGGCCAAACTA
GGGAATGTTCAAGTCCTCACCGGTCAAAACGAAGGCGAAATCCGAACCAATTGCAATTTT
GTCAATTCTTATTAAGACCCTTAATTATACTGAGA
>MdPRX33
AAGCGGCTGCTTCATTTTAGCTTTTTATACATTAGACCTTCATGTGCTTCCACTTCATTT
CACGGGTCCTGATTCTCTTTATATGTTCAACAACGGCAATTTGTCCCCAGCGAACTTCCA
CTTGCTCCACTCTTTGTCTTAAGCTGCATCACAATATCCAAAGTTCCAAAAACCATGCCT
GTCCTTACTTCCTCTTCTTCTTCTTCTTCGTTTGCATTCACTTGTTTGACCATTTTCTTG
CTGCTTATTCTGCACAATAGTACTGCAATTTCCTCATCCAAAACCGCCGCCAATGTGACT
CATCGAAGCCGCCAACTCTCGGTTAATTACTATGCCAGATCATGTCCTCAACTCGAACAA
CTTGTCGGATCCATCACATCCCAACAGTTCAAAGCATCGCCTGTGTCCGGCCCGGCAACC
ATTCGCCTTTTCTTCCACGACTGCTTTGTAGAAGGCTGCGACGCATCGATAATCATAAAC
TCAAAGCCGGGCAACAAAATGTTGGCCGAGAAGGATGCAGCTGATAACAAGGACCTGAGA
CAGGAAGGTTTTGAAAGCGTGATGAAAGCCAAGGCTGTGGTGGAGAGCAAATGTCCTGGT
GTCGTGTCCTGTGCAGACATACTTGCAATTGCAGCCAGAGATTATGTCCACTTGGCAGGG
GGTCCATACTATCAAGTTACGAAAGGGAGGTGGGATGGAAAAATATCAATGGCTTCAAGA
GTGCCCTCTAATATTCCCCAAGCAAATTTCACAGTGGATCAGCTACTCGAACTCTTCAAT
TCAAAAGGGCTAACACTTGAAGACTTGGTTGTTCTTTCTGGTGCACATACATTTGGCTTT
GCTCATTGCCGGAACTTTGTAAGCAGGCTGTATGACTACCGGGGCTCGAAGCAGCCCGAC
CCAGCTATCGACCAGAGACTCCTGAGGGCCCTAAGAATGTCATGCCCACATTTTGGTGGA
AATGCCGACGTTGTTGCACCATTTGATGTGACTACGCCGTTTGTGTTTGATCATGCTTAT
TACGGGAATTTAGAGGCTAAACTGGGATTGCTAGCTTCAGACCAAGCTCTATCTTCGGAT
CCAAGAACCAAGCCAATTGTCCAGGCTCTGGCACAAGATAAACAAAAATTCTTTCAAGCT
TTTGCGGTGGCCATGGAGAAAATGGGTTCAATAGGTGTGAAAAGAGGAAGAAAGCATGGG
GAGAAAAGGAAGGATTGTAGCCTGCATATGTTATGAT
>MdPRX34
GTGAACTTTACTGATATCACCACCAACAAAAGCAGAAGCACAAAACCATGGCTTCTTCTT
CTTCTTCCAGAATTCTCTTCTTCTTCTTTGCTTTGCTTTCTCTCTCAGCAGTTTCTTGCT
TTGCTGAGAGCAATGAGCAGGATCCAGGTCTTGTCACCGACTTCTACAGGGACACGTGTC
CTCAGGCTGAAGAGGTGATCAGAGAACAAGTCAAGCTTCTCTACAAGCGCCACAAGAACA
CCGCCTTCTCTTGGCTCAGAAACATCTTTCACGACTGTGCTGTCCAGTCATGTGATGCAT
CTCTGCTGCTGGACTCAACAAGGAGATCGTTGTCTGAGAAGGAGATGGACAGGAGCTTCG
GTATGAGAAACTTTAGGTACATTGAAGAGATTAAAGAAGCTTTGGAGAGGGAGTGCCCTG
GTGTTGTTTCCTGCTCAGATATTCTTGTCTTGTCTGCAAGAGAGGGTGTTGTTAGGCTAG
GAGGCCCATTCATTCCTCTTAAAACTGGAAGAAGAGATGGAAGGAGAAGCAGAGCTGAGA
TCCTTGAGCAATACCTTCCTGACCACAATGAGAGCATGTCCGTTGTCCTTGAGAAGTTTG
CTGACATGGGCATTGACACCCCCGGTGTGGTCGCCCTTCTAGGAGCTCACAGCGTTGGAA
GAACACACTGTGTGAAGCTGGTGCACCGGTTGTACCCAGAGGTTGACCCTCAGCTCAACC
CTGATCATGTCCCTCACATGCTCAAGAAGTGCCCTGATGCTATCCCCGACCCCAAAGCCG
TTCAGTACGTGAGAAATGACCGTGGTACCCCCATGATCTTCGATAATAACTACTACAGAA
ACATCTTGGACAACAAGGGTTTGATGATGGTGGACCACCAGCTAGCCACGGACAAGAGGA
CAAAACCCTACGTCAAGAAAATGGCCAAGAGCCAAGACTACTTCTTCAAGGAGTTTTCGA
GAGCCTTCACCATTCTCTCCGAGAACAACCCTCTCACTGGAAACAAGGGCGAGATCCGAC
AGCAGTGCAATGTTGCCAACAAGATCCGCGACTAGAAAAAAGCAGCTTTTCCAAGAAGCA
CTTATCTTCTTAAGTTATGCAACTAATGGAGAAATTGTGTGCGACAAGTTGCTGGATAAT
AAGATGCTTTATTTTTTTCACCTAGATGTATGTTTTGTTTTTATGGAAGTTGGTCAGTGC
TAGGGTTAAAGGGTATGTGGTTTGTTGTACATGTTTGCCCTTGTTCGTGATGCACTGCTT
GTGATGCAGGGTTTCGTTGTATCTTTTGGCTTCTTCTCTTGGGGTGAGATGGACATGGTG
GATGGATGTCGGGATGTGTGTATGTATTTATGGATGGTTTGAACTTTTAAAATGTATTAT
GATGTATGAATTTCAATAATTATTGATGATTCATGTTTGCAAATTAAGCATCGTTCGCAC
ATCATGATGATGTT
>MdPRX35
CCTTTTTGGACACACTGGATTCAAGATGCTGCTCGCAAACACCGTTACTGTCATACCAGT
GTGCAAAAGTAAAACAATAGCTAGGATAACACCAAGTTACAGATATATACATCAAACATC
AACGGAAAAAAAAAAGCGTATTTCTTTCTTAGATATTGAACTTAAACAGTGGTGTTTTTT
TGTTCGATTTTTTGTATATTGGTCTACAGATTGTCTGCGGATGTTTGTTTGTTCTCTCTT
TTTCGATCGTTTATGTATAGTTCGAACATTTGGGATTTTCTTGAGTTTAGTACTGGCAGC
AGTAGTTTTGCAGGGCACTGAACCGCTGAGTGACGAAGATGGACCTCTTGTTCTTGACTA
CTATAGAGAACAGTGCCCTTTGGCGGAAGAGATTGTGAGCCGTAGTGTTGCGGTTGCAGT
GGCTAAAGATCCTCGAATGGCTGCTTCGCTCCTTCGACTGCACTTTCATGATTGTTTCGT
CATGGGGTGCGATGCATCTGTTCTTTTGGATAGCTATGGAGGCATAACAAGTGAGAAACA
AGCCGGCCCCAACCGCAAGTCTTTACGAGGATTTAAGGTTGTTGATGAGATAAAGTATCT
CCTGGAAGAGGCTTGTCCAGGAACAGTTTCATGTGCTGACATTCTAGCCTTGGCTGCCCG
TGATGCTGTTGCACTGAGAGGCGGACCACGGTGGAATGTGTGGCTAGGCAGGAGAGACTC
ACTGGAAGCAAGCTTCAACGGTGCCAACCAGTTCATCCCTCCTCCGAATTCCTCTCTAGA
AACTCTCATTGCCAATTTCAAACAACATGGCCTTGATATAGGAGACTTGGTTGCCTTATC
AGGTAGCCACACAATGGGAGAGGCACAATGTTTGAGTTTCCGGCAGAGGGTGTATGATGT
GCAGCTGAGAGGAGAATATGAATTGCACGATAAATACAAGCGATATACAACCTTTCGAAG
AATCTTAAGGTCCATATGCCCTGAATCGGGGAGGGACCACGAACTAGCACCGCTGGATCA
TCAAACACCAACCAGATTTGACAACCATTATTACATCAACTTACTCCAAGGAAAGGGTTT
GCTGGGGTCTGATAATGTGTTGGTCACACAAGATGATAAAGGGGAGATAGTGAAGCTGGT
GTGGGCTTACGCATCCAATGAGAAACTGTTCTTCGCTTCATTTGCAGAGTCGATGATCAA
GATGGGAAATATCAATGTACTCACCGGAAGCCATGGAGAGATCAGAAAGAATTGTAGGTT
TGTCAACACCTAATTAATAAGAAATGCATGGAGGTTGAGGGAGCTCAGAGACTGAGTGTT
TAATATTAGTTTATGTTGTATTTCTACTATTTCATGCTGATCTATGACTGTGTTTATGAC
TTCTTAGCCCCTTACAACATTTAAATAATACTCGAATTA
>MdPRX36
ATGGCTATTCCTATACTGCTGCTTCTCTTCTTCTCCATTCCCTTCTCCGAATCGCAACTC
ACCAAGGATTACTACAAGCAAACATGTCCAGACTTTGAGAAGATTGTCAGAGACACCGCG
TCCCAAAAGCAAGCCGCCCAACCCACCACCGCTGCAGGAACTCTCCGCCTCTTCTTCCAC
GACTGCATGGTTGAAGGATGTGACGCCTCCGTTCTCATTGCCTCCAACCATGTCAACAAA
GCTGAGCGCGATGCTGACATCAACCAATCCCTGTCAGGAGATGCGCTTGAGGTGGTAGTC
CGCGCCAAGACCGCCCTAGAGCTTACCTGCCCGGGGATTGTCTCGTGCGCAGACATTCTC
GCCGAGGCCACACGTGACCTTGTCACGATGGTTGGTGGGCCTTTCTACTTCGTCGAGTTG
GGACGAAAAGATGGACAGGTTTCCCTTGCCTCCAAGGTTAACGCAAACTTGCCAAGAGCA
AACCAAACCATGGATGACATCATCAAATTCTTCGCCGCTAAGGGTTTCACAATTGAAGAA
ATGGTTGCTTTAAGTGGTGGACACACAATTGGGTTCTCTCATTGCATCGAGTTCACTGAC
AGGCTTTTCCATTACAGCAAGACTACTCCAACAGACCCAGAAATCAACCCTAGATTCGCC
GAAGGCTTGAAGATGACATGCGCTAACTACACAACTAATCCTGCCATGTCCGCCTTCAAC
GACGTGATTACACCCGGAAAATTCGATAACATGTACTATCAAAATCTGAAGAGGGGTTTG
GGGCTGTTGGCATCGGACCATGCACTTGTTAAGGACCCGAGGACGAAGCCTCTTGTGGAG
TTGTACTCTACTGACCAGGCGGCATTTTTCAAGGCTTTCTCTCTTGCAATGGAGAAGCTT
GGACGTCATGAGATTAAGACCGGGAATCAGGGAGAGGTGAGGCGCAGGTGCGACACGTTT
AACTCGCTTCAGGCTTAG
>MdPRX37
ATGGCTCTTCCAATCCTCTTCCTACTCTTCCTCGCCATTCCCTTCTCCGAATCCAAGCTC
TCCATAGACTACTACAAAAAAACATGCCCCGACTTCGAGAGCATTGTCCGTGACACCGTG
ACTTCAAAACAAATCGCCAGTCCCACCACCGCGGCAGGCACTCTCCGCCTCTTCTTCCAC
GACTGCATGGTTGAAGGCTGCGATGCTTCCATCCTCATCTCCTCCAACTACGTTAACACT
GCAGAGCGTGACGCCGACATCAACCAATCCCTCTCGGCAGACGCCTTTGACCTCGTGGCA
CGTGCCAAGACCGCCCTCGAGCTCGCCTGCCCCGGCATTGTCTCCTGCTCCGATATACTC
GCCTTAGCCACCCGCAACCTCGTCACGATGGTCGGCGGTCCGTTCTACAAAGTCCGCTTG
GGACGGAAAGACGGACAGGTTTCCAAATCTTCACTAGTGGAAGGAAATCTCCCAAGAAGC
AACCAAACCCTAGACGACATGATCAAATTCTTCGCCACAAAAGGCTTCACACTCCAAGAA
ATGGTGGCTTTATCCGGTGCACACACAATTGGATTCTCTCACTGCAAAGAATTCGCCGAC
CGGATTTTCAATTACAACAAAACTACACCAACAGATCCTGACATGTACCCAAACTATGCT
CAAGGGCTCAAGAAAATTTGTGCAGACTACAAAACGAACATCGCCATGTCCGCTTTCAAC
GATGTGATTACGCCCGGCAAGTTCGATAACATGTATTATCAGAATCTGAAGAGAGGGTTG
GGGTTGTTACCTACGGATCATGCACTTGTTAAGGACCCGAGGACGAGACCTTTTGTGGAG
TTGTACTCGACGGACCAGGCTGCCTTTTTCCAAGCTTTTTCTCATGCTATGGAGAAGCTT
AGCCATCATGGAATTAAGACTGGACGTAAAGGTGAGGTCAGGCATAGGTGTGATGCGTTT
AACTCGATTAACGCTTAA
>MdPRX38
TTTGCTTGAGTTGTGACTTTGTGTGGTTACTAGGCATGAAAAAATGTCGGTTATATATGT
GTGTCTCTCTTATACTAACCTAGCTGCTACTGCTACTGCTAGAGAAAACTGTAACATGGC
TTGTTAATTTGCTTGAGTGGTGACTTTGTGTGGTTACTAAGCATGAAAAAATGTCGGTTA
TATATATATGTGTGTCTCTTGTACTAACCTAGCTGCTACTGCTACTGCTAGAGAAAACTG
TAACATGGCTTCCAGTTACAACTTAGTCCTGCTTATCTTGGTCTTTGCTGGTGCATTTCT
CGAATCCAATTGCAAGCTCACTAAAAATTTCTACAAATCCAAATGTCCAAAAGCATTGTC
CATTGTGCAAGAAGAAGTTATAGCAGCCATAAAAAATGAAACCCGTGTCGGGGCTTCCTT
GCTCCGTCTGCATTTCCACGATTGCTTCGTAAATGGTTGCGATGCGTCGGTGCTGTTAGA
CGATACTTCAAACTTTGTTGGTGAGAAAACAGCAGTTCCCAACAACAACTCCATTAGAGG
ATTTGAAGTTGTTGATGGAATTAAAGCTAAGCTTGAGAAAGCATGCCCTGGAGTGGTCTC
CTGTGCTGATCTTCTAGCTCTGGCTGCCCGTGACTCTGTAGTTTATTTAGGGGGTCCTTC
ATGGAAAGTTCGTTTGGGAAGAAGAGATTCAACCACTGCTAGCAGAAGTGCTGCTAACAC
CTCCATTCCTCCACCAACTTCCAACATAAGCGCTCTCATTTCAAGCTTCTCAGCACAAGG
CCTCTCGTTAAGGGACTTGGTCGCTCTTTCAGGTTCTCATACTATTGGCCTTGCAAGGTG
CACATCATTCCGCTCACGTATCTACAATGAATCCACCATCAATGCTGCCTTCGCCAAGTC
TTTGCAGGGAAGTTGCCCGAGGAGCGGAAGTGACAACAACCTTGCAAGCCTTGACCTCCA
GACCCCAACACATTTTGATAACTTGTACTACAAGAATCTGTTGAAAGAAAAGGGACTTCT
TCATTCAGACCAGGAGCTCTACAATGGAACTTCTACGGATAAACTGGTTAAGAAATATGC
AAATAACACCTTTGTATTCTTCAAGCATTTTGCCAAGGCTATGGTCAAAATGGGAAACAT
TGATCCTCTTACAGGAAGTCAAGGCGAAATCAGAACCAATTGCAGAAAAGTGAATTAAAA
TTTTACAACATGGAATCATACAAGTGTGTAACTAGTCTTTTTTTCTACGACAACAGCAAG
GTTGATGTGTAGCTCTGGGTCTTCGAACAACAACAGCTGCCAACTCTACTCTCGCATAAA
GTGAAAAGAAGGAACCTGGCCACTGCTTTCTTATACCTAAGTTGTCTCTGAAATTCTCTT
TTGTTCTGAGACAAGTTGTCACTCAAACTCTCTTTTGGCAAAATGCTTTTTGTTCATTTT
GGCATTCGTTTTGTTTGGTTAGTACAGAGTTTCGGTCACGTGTGTGTCATT
>MdPRX39
TTTACATTCTCCATTTCACTAAGAATATACACTGCATTAAGCGCCAATGGCTTCCTCTTC
TGTCATGGCCATTTTGACCTTGGCTTTCCTTATGCTTATGAGAACTACTAACGCTCAACT
TTCAACAAAATTTTACTCTAGCTCCTGCCCAAAGCTCTTCTCCACTGTGAAATCCACCGT
GCATTCCGCTATACAAAAAGAGACTCGAATGGGTGCCTCTCTTCTTCGTCTCCACTTTCA
CGACTGTTTTGTTAATGGATGTGACGGATCGTTGCTCCTTGACGACACATCGAGCTTTAC
TGGAGAGAAAAATGCAGTTCCTAATAAGAATTCTGCGCGGGGATTTAACGTGGTTGACAA
AATAAAGTCCGCAGTAGAAAACGCGTGCCCTGGCGTGGTGTCATGTGCTGATATATTGGC
CATTGCTGCCAGAGAATCAGTTACCGTTCTTGGAGGGCCAAGTTGGGACGTTAAGTTGGG
AAGAAGAGACACAAGGACTGCAAGCCAAGCTGCTGCTAACAACAGCATCCCCCCTCCAAC
CCGAAACCTAAACCAGCTCGTCTCTACATTCAATGCTCTTGGCCTTTCCACCAGAGACTT
GGTTGCTTTATCCGGATCCCATACAATTGGGCAAGCAAGGTGCACAACATTCAGGCCTCG
CATATACAACGAGACCAATCTGGACAGTTCCTTGGCTCAAACAAGGCAATCCAACTGTCC
AAGAACCTCTGGCTCAGGAGACAACAATTTGGCTCCACTTGATCTGAAAAGCCCTACTTT
TTTTGACAACAGCTACTTCAAAAACCTAATCCAGAACAAAGGTCTCCTCCATTCTGACCA
GCAGCTCTTCAATGGTGGTTCCACCGATTCAATAGTGCGAGCCTACAGCAACAGCTACAA
CACCTTCAGTTCTGACTTTGCGAAGGCCATGATCAAGATGGGGGACATCAAACCTCTTAC
TGGATCCAATGGGGAGATTAGGAAGAATTGTAGGAAGCCCAACTAAGCTTGCAGGCCCTA
TATTTGAATATAGCCTATATGGCTTTAGAATTAAAAAAAATATTGGGGAGATTTTGTTTT
TAGTATGTATTTGGGTTTTCGTGTAGAAGGCACAACTAATGGCCTTGGAAGAATTTGAGA
ATTTTGTTTGAAATTTGAAATATGTCGCTTTTATC
>MdPRX40
ATGAGATCAATGGCTTCCTCTTACTCCTTCATGGCCATTGTGACCTTGTCTTTCCTAATC
GTGCACGTTGACGTAGTGAAAAGTGATGGACTCTCAACAACTTATTATGCATCATCTTGC
CCAAAGCTCTTCCCTACTGTGAAATCCATAGTCGAATCCGCAATAAAAAAAGAGGCTCGA
ATGGGAGCCTCTCTCCTCCGCCTCTTCTTCCATGACTGTTTTGTTAATGGATGTGATGGG
TCGGTGCTCCTGGATGATGCGCCTAACTTTATTGGAGAGAAAAATGTACCTCCTAATAAG
AATTCTTCAAGGGGATTTGAAGTCATTGATGAAGTCAAGTCTGCAGTAGAGAAAGTGTGC
CCCGGCACCGTATCATGTGCTGACATAGTGGCCACTGTTGCTAGAGACTCTGTTGTCATG
CTTGGCGGGCCAAGTTGGGGCATTCAACTGGGAAGAAAAGACGCTAGGGCTACAAACCCA
GTTGTTACTAATGTCAGCATACCCACCGCAAGGGCTAACCTAAAGGAGCTCATCCTTAGA
TTCAGTGGTATTGCACTCAACAAGAGGGACTTGGTTGCTCTATCTGGTAGAGCTCATACA
CTTGGGCAAGCACAATGCCACAACTTCAGAAAGCGGATATACAATGAAACCAACATAGAC
ACAGATCTAGCACAACAAAGAAGATCAAAATGCCCTAAAGCCAAAGGCTCAGGGGATCAT
CATTTGGCTCCGATTGATGCTCAAACCCCGATAGTGTTCGACAACAGCTACTACAAAAAC
CTTGTCCAGAAAAAAGGACTCCTCCATTCCGATCAGCAGTTGTTCAGTGGAGGCAAAACT
GACTCCATCGTACGTGAGTATAGTGAACACCAGGAATCCTTCTTTAACGACTTTGTGTCA
GCAATGATCAAGATGGGAACCATCAACCCCCTCATTGGACCGGCTGGCGAGATTAGATTG
AATTGCAGGAGGATTAACCCCATCGTTTGA
>MdPRX41
ATGAAAATGAGTACTCCGCTAAATCTAAGTCGTGTTTTCAAACTTTTAGTTGTGGTCTTG
TTTTTTCAGAGTGTTCATTCGCAGCTCCAAGTAGGGTTTTATACAACTTCGTGCACCTTA
GCAGAGACAATCGTTAAGGACGAGGTTCAAAAAGCGTTCTTTCGGGATCCAGGCGTCACG
GCCGGTCTTGTGAGAATGCACTTTCATGACTGTTTTGTCAGGGGTTGTGATGCATCAGTA
CTCATCGATTCTACTTCCTCGAATACGGCAGAAAAGGACTCGCCGGCAAACAACCCGAGT
CTTCGAGGGTTCGAAGTCATTGACAAAGCAAAGGCCAGACTTGAAGCTGCATGCCGAGGT
GTTATATCCTGCGCTGATATAGTTGCTTTTGCAGCAAGGGACAGCATAGTTCTTACTAGA
GGGCTTGGCTATGACGTTCCTGCCGGAAGAAGAGACAGCAGAAGTTCCAAAGCTTCGGAC
ATACCCGGAAACTACCTTTCCCGACATTCAATGTCGACAACCTCACTCAACTTTTCGCAA
ACAAGGGTTTCACACAAGAAGAAATGGTTACTCTCTCTGGTACGAGCGCACACCATTGGC
CGCTCTCATTGCACTTCTTTCAGCAACAGATTGTACAATTTTAACGCAACAACAAATCAG
GACCCGAGTTTAGATCCGGCATACGCTGCTCAGTTGAAGCAGCAGTGCCCGCAAGGCAAC
ACAAATGCAAACTTGGTGGTTCCGATGGACCCAGCCAGCCCTATCGTCACGGATGCAAGT
TACTACGCTGGCATCCTTAAAAACCGAGGCTTGTTCACATCAGACCAAACTCTCCTCACA
AACCCAGCAACCGCAAACCAAGTGAAACATAATGCAAGGATTCCTCTCCTTTGGAAGAAA
AAATTTTCTGCTGCAATGGTGAAGATGGGACAGCTCGAAGTCTTAATGGGCAATGCCGGT
GAGATTCGAGCAAATTGCAGGGCAATTAACAGCTAG
>MdPRX42
TGCACTGAGAGTAAACCATACACTCAAAGCCTTGGACTTGAATTATCAATGGCAGTCTTC
AGAGGAATTTTCTTAGGTCTTGTAGTTGTGACACTGGTGTTCTCAGCCACGCTCTCCGCC
GCTCACCTGGATGGTTTCAACTTTGGGTCGGGTGGGTCTCAGACTCACGATCTTTTCCCA
CAATTCTATCAATCGTCGTGCCCTCAGGTCAACGACATTGTCATCTCCGTATTACAGCGG
GCCATCGAGAAGAATCCCCGGGTGGCAGCCTTTCTGATAAGGCTTCACTTCCATGATTGC
TTTGCTCAGGGCTGTGACGCCTCGGTGCTACTAGACAACAGCACGACTAGAATAAGCGAA
AAGGGGGCAAAACCAAACGTGAATTCTCTGAGAGGATTTGAAGTAATCGACGAGATGAAG
GCCAAGCTAGAAGAAGCATGTCCCCTGACTGTGTCATGTGCTGACATTGTTGCTCTTGCT
GCTAGGGGATCCACTGTACTAAGCGGTGGACCTGATTGGGTGTTGCCACTAGGAAGAAGG
GACTCCAAAACTGCAAGTTTTGAAAGCTCAAACAGAGACATTCCAGCACCACTACCCGAT
CTCTCAGCCCTAATAACCACCTTCGAGCGTCAGGGTCTTGATGAAACTGACCTAGTTGCC
CTCTCAGGAGGGCATACAATTGGGTTCGCTAAGTGTTCGTTCGTCAGGCAGACTCGGAAA
TCAGTTTGCCCAAGAAGAGGTGGCGACAACACAGCTGCTCCCTTGGACTTTGTTTCCCCT
ACAAGGTTCGACAACAGCTACTTCAAGCTTATACTTGGGGGACATGGACTTCTCCCTTCA
GACCAAGTACTTCTTACTGGGAACAGAAGGCAGGCAGCTGAGCTGGTGAAAACCTATGCT
GCTAATGAGAGCTTATTCTTTCAGCAGTTTGCTAAGTCCATGGTTAAGATGGGGAACATT
AGTCCTCTTACTGGGTTCGAGGGACAAGTCCGAAAGAATTGTCGTCGCGTTAATTAAGTA
ATTAACTAGCTAAATTAAGTTTATGAATATGCTTAAACTAATAAGAGACCACTTTCTTAA
TTTGACCTTTTAAATTTCTTCTGGGGTTAAACTTTTAGCTTTAATGCTGCAAAGGTTCCA
GATAA
>MdPRX43
TTTCTCTCTCTCCCTCTCTCTCTCTCTCTCTCTCTCTAAAAAGTTGAGGACTTTGAATGT
TATACATTGTAGAAGAAGTCAATGTCTTGAGCATTTCTATGTGTAGCGTACATGAAAATA
TCCCTAGATGGAGAAGACATCGGCAGCCTTCTCTTGCACACATTGTTGTGTTTTCTTAAT
TTGGTTATTTCTTGCAGCTTCTGCTTCCACTGCAGACCTGGCACTGAATTTCTACGCAGC
TTCATGCCCTTCTGCCGAGTTTATTGTCCGAAACACAGTGAGATCGGCCTCCGACTTGGA
CCCTACCGTCCCCGGGAAGCTCCTCCGTCTGCTCTTCCATGATTGCTTTGTGGAGGGTTG
TGATGCATCTGTGCTTCTACAAGGAACTGGGACTGAGAGAAGTGATCCGGCAAACACATC
TCTGGGAGGGTTTGCAGTGATCGATTCGGCGAAGAGACTGCTTGAAGTCTTCTGTCCCGG
AACTGTTTCTTGCGCTGACATTGTTGCTCTGGCTGCTAGAGATGCTGTTGAATTTTCTGG
GGGACCTGTGGCTCAGATTCCAACAGGTAGGAGAGACGGGAAAGTTTCTGCAGCTTCAAA
TGTCAGGCCTAATATTGTAGATACAAGTTTTACAATGGATGAGATGATTAAGCTCTTCTC
TTCCAAAGGGTTGTCTTTGGTTGACCTAGCCACCCTATCAGGAGCTCACACTATCGGATC
AGCTCACTGCAGTGCATTCAGAGATCGGTTCAAGCAGGACCCCAAAGGAAAATTCACACT
CATTGACACATCCTTAGACAATGTTTATGCAGAGGAGCTCATGGAGCAGTGCCCTGCAGG
CGCAAATCAGTCTACAACGGTAAAAAATGATCCTAAAACATCGTTTGCGTTCGATAATCA
GTACTACCAAAATCTCTTAGCACACAGAGGGCTGTTTCAATCGGATTCCATCTTGCTAAC
CGATGGCAGAACAAGAAAACAAGTGGAGATATTTGCACAGGACCAAGTTAGTTTTTTCCA
GAGCTGGACTGAGTCATTCTTGAAACTTGCTAGCATCGGCGTGAAGACAGGTGATGAAGG
CGAAATTCGAGCCTCTTGTCCGACGACTAATGCCTGAAGGAATGAAAACACTTGCAATCT
GGTGATGGTTTTGTAGGTTGGAGGAGAAAAATTGAAAGGCAATTTTGGCCAAATGGTACT
ACTTTGGAAGCGTTGCTGAATGTCTATAAACTTGTTTTTAGGGTCATTTTAGTTGCGGTC
CTTGATCATCTCAATTGTTAGATTGAAACCTTATAGTTTTTTAATTTTCATCAAAGTCAT
TTGAATTTGTACACCTCAGCATTTTAGTATTTATTATATTTACATGTCATTTTTTTGTAT
TTTAAATAAAAATGGTTGATTGAGTCAAACTTCAAAACACTTTGTCTTCTTGTTTTTTTA
TATTTGAA
>MdPRX44
ATGGCATTGGTTTTGGCTTTGGCTTTTGTCTTTCTGGTTGGTTTATCTCAGGCTGACGGG
CAGCTTATGGTGGGTTTCTACGGTGAAACATGCCCCGAAGCCGAGTCCATTGTTCGTACC
GTTGTTAGAGATGCCGTTCTCTCCGATGCCAATACTGCAGCAATCTTGCTCCGACTCCAT
TTTCACGACTGCTTCGTCCAGGGGTGTGATGGTTCAATTCTTATTGAGGATGGTGCAAAC
GCGGAGAGACATGCATTTGGTCACCAAGGCGTTGGGGGATTCGAAGTGATAGAGAAAGCC
AAGTCACAGTTGGAGGCTGCATGCCAAGGCGTCGTTTCTTGTGCAGACATTGTGGCCTTG
GCAGCTAGAGATGCTATAGCCTTGGCTGGTGGCCCTGCATATGAAGTGGGTACAGGTCGA
AGAGATGGTGTGGTATCAAATATGTCTCTGGCTGACGATATGCCGGATGTCAGTGATTCA
ATCCAACAACTCAAGGCTAAGTTTATGCGAAGGGGTCTCACAGAAAAAGACCTTGTCCTT
CTCACTGCTGCTCATACAATTGGGACGACAGCATGCTTCTTTTTAACAAGAAGGCTGTAC
AACTTCTTCCCAGGAGGGGGATCTGATCCAAGCATCAATCCTAACCTCCTCCCTCAACTG
AAACAAAGGTGCCCTCAAAACGGCAACGTCAACATCCGGCTGCCGATCGACGAAGGAAGC
GAGCAAACATTCGACCTTCATATTTTGCAGAACATAAGAAATGGGTTCGCTGTGTTAGAA
TCTGATGCCAAGCTTAACGAGGACGCAATGACAAGGAGCATAATGGACTCCTACTTTCCT
TTGTTCAATATTCCCTTTGGACCATCTTTTGAGGCTGATTTCATCGAATCAATTCTAAAA
ATGGGGCAGATTAGTGTCAAGACAGGATTCCAAGGTGTAATTAGGAGAAATTGTGGTAGG
CTTTAG
>MdPRX45
ATGAGCTCCTCCAAATCATTGTTACTGCACTTTCTACAGATTCTTATCGTTGGTTTGGTG
GTGCAATGCCAAGGCCAACTTACGCGCATTGGATTCTATTCGCGTACATGTCCCACGGCA
GAGTCTATTGTCAAACAAACAGTTCAAACTCATTTCAACTCCAACCCTTCCGTTGCTCCT
GGCTTGTTAAGGATGCATTTCCATGACTGCTTTGTCCAAGGTTGTGATGCTTCTGTCCTT
CTTGACGGCCCTAATACTGAGAAAACCGCCGGGCCTAACCTCGGTTTAAGAGGTTCGGAA
GTCATTGACGATGCAAAGACCAAGCTTGAAGCTGCATGTCCCGGGGTTGTTTCCTGTGCA
GATATTCTCGCTCTTGCTGCCCGTGATTCCGTGGTTCTGACCAAAGGATTCACTTGGAAT
GTGCCTACTGGAAGAAGAGATGGACGAGTTTCGCTGGCAACCGAGACTACTAATTTGCCT
GGCTTTAGAGATTCCATTGATGTACAAAAGGCCAAGTTCCAAGATTTGGGTCTCAACACT
CAAGATCTTGTCACGCTAGTTGGCGCACACACCATTGGCACCTCAGCTTGCCAGTTCTTC
AGGTACAGACTGTATAACTTCACCACCACCGGAAATGGCGCTGACGAAACAATCGACCCT
TTATTCCTTGCTCAACTACGATCAATTTGCCCTGAAAATGGTGACGCGGCCAGGCGTGTT
GATTTAGACACGGGCAGCGCAAGTCGATTCGATGCAACTTTCTTCACAAACTTGAAGAAT
GGTCGTGGGATACTTGAGTCGGATCAGAAGTTATGGACCGACGCCACCACTAAAAGTTTT
GTCCAACGGTTTTTGGGCGTGAGAGGCTTACAAGCATTGAATTTCAACGTCGAGTTCGGA
AAATCCATGGTGAAAATGAGTAACATCGGTGTAAAATCTGCCACAAATGGTGAAATCCGC
CGCATTTGTTCTGCAGTCAACTAA
>MdPRX46
ATGAGCTCCTCCAAATTGTTACTAATGTACTTTCTACAGCTACTTGTTGGTTTTGCTACC
ACCTTGGTGATGGTGCAAGGCCAAGGCCAACTTACGCGCGTTGGATTCTATTCGCGTACA
TGTCCCACGGCAGAATCTATTGTCAAACAAACAGTTCAAACTCATTTCAACTCCAACCCT
TCCGTTGCTCCTGGCTTGTTAAGGATGCACTTCCATGACTGCTTTGTCCAAGGTTGTGAT
GCTTCTGTCCTTCTTGACGGCCCTAATACTGAGAAAACCGCCGGGCCCAACCTCGGTTTA
AGAGGTTCGGAAGTCATTGACGATGCAAAGACCAAGCTTGAAGCTGCATGTCCCGGGGTT
GTTTCCTGTGCAGATATTCTCGCTCTTGCGGCCCGTGATTCCGTGGTTCTGGCTGCTCCC
AAGGGATTCACTTGGAATGTGCCTACTGGAAGAAGAGATGGACGAGTTTCGCTGGCAACT
GAGACTACTAATTTGCCTGGCTTTAGAGATTCCATTGATGTACAAAAGGCCAAGTTCCAA
GATTTAGGTCTCAACACTCAAGATCTTGTCACGCTAGTTGGCGCACACACCATTGGCACC
TCAGCTTGCCAGTTCTTCAGGTACAGACTGTATAACTTCACCACCACCGGAAATGGCGCT
GACGAAACAATCAACCCTTTATTCCTTGCTCAACTACGATCAATTTGCCCTGAAAATGGT
GACGCGGCCAGGCGTGTTGATTTAGACACGGGCAGCGCAAGTCGATTCGAAGCAACTTTC
TTCACAAACTTGAAGAATGGTCGTGGGATACTTGAGTCGGATCAGAAGTTGTGGACCGAC
GCCACCACTAAAAGTTTTGTCCAACGGTTTTTGGGCGTGAGAGGCTTACAAGCATTGAAT
TTCAACCTCGAGTTCGGAAAGTCGATGGTAAAAATGAGTAACATCGGTGTAAAATCTGCC
ACAAATGGTGAAATCCGCCGCATTTGTTCTGCAGTCAACTAA
>MdPRX47
ATGAGCCCCTCCAAAATGTTCTTGATGTACTTTCTACAGGTACTTGTTCGTTTGGCTACC
ACCTTGGTGATGGTGCAAGGCCAGGGCCAACTTACACGAGTTGGATTCTACTCGCGTACA
TGTCCAGCAGCAGAGTCTATTGTCAAACAAACAGTTCAAACTCATTTCAACTCCAACCCT
TCCGTTGCTCCTGGCTTGTTAAGGATGCACTTCCATGACTGCTTTGTCCAAGGTTGTGAT
GCTTCTGTCCTTCTTGACGGCCCTAATACTGAGAAAACCGCTGGGCCTAACCTCGGTTTA
AGAGGTTGGGAAGTCATTGACGATGCAAAGACCAAGCTCGAAGCTGCATGCCCAGGAGTT
GTTTCTTGTGCAGATATTCTCGCCCTCGCTGCCCGTGATTCCGTGGTTCTCACCAAAGGA
TTCACTTGGAATGTGCCTACCGGAAGAAAAGATGGACGAGTTTCGCTGGCCACCGAGACT
AGTAATTTGCCTGGTTTTAGAGATTCGATTGATGTACAAAAGCGCAAGTTCCAAGATTTG
GGTCTCAACACTCAAGATCTTGTCACGCTTGTTGGTGCACACACCATTGGCACCTCAGCT
TGCCTGTTCTTCAGGTACAGACTGTACAACTTCACCACCACCGGAAATGGCGCTGATGAA
ACAATCAACCCTTTATTCATTGCCCAATTACGATCAATTTGCCCTGAAAATGGTGACACG
GCCAGGCGTGTTGATTTAGACACGGGCAGCGCAAGTCGATTCGATGCAACTTTCTTCACA
AATTTGAAGAATGGTCGCGGAATACTTGAGTCGGATCAGAAGTTATGGACCGACGTCACC
ACTAAGAGTTTTGTCCAACGATTTTTGGGCGTGAGAGGCTTACAAGCATTGAATTTCAAC
ATCGAGTTCGGAAAGTCGATGGTGAAAATGAGTAACATCGGTGTAAAATCTGCCACAAAT
GGTGAAATCCGCCGCATTTGTTCTGCAGTCAACTAA
>MdPRX48
ATGACTGCAGTGGAAGCACAATGCCTTGGTGTCGTCTCTTGTGCTGACATCTTGGCTATG
GCTGCCCGGGATTGTGTATTCTTTGCAGGAGGCCCTTCGTTCCCAGTAGAATTGGGACGC
CATGATGGACTCATCTCGAAAGCATCACGGGTTGCTGGGAACTTGCCAGAACCGTTCCTT
GATCTGTTGCAACTCAATACCATGTTTGCCAAACATAATCTTTCCCTAACTGATGTCATT
GCGTTGTCCGGAGCTCATACTCTAGGCGTTTCACACTGCAATCGCTTCTCAGACCGCCTC
TTCAACTTCTCATCGTCCTCTCCTGTCGACCCTTCTCTGAATCCTGACTATGCCAAGCGG
TTGATGGCAACCTGCTCCAAAGAGGCAGACCCCGGCGCAATCAGCGACTTGGACCCTGAC
ACCCCATTCACATTTGACAATGTTTATTACAAAAACTTGGTTGGCGGGAAAGGGTTGTTG
AGCTCAGATCAGGTTCTTTTCTCCGACTCTGCATCACAGCCCACTGTCCTTGATTTTGCT
AAGAACCCAGGTAACTTCGATGGAGCCTTCGTCGCTGCCATGAGGAAGCTTGGAAGAGTC
GGTGTTAAGACTGGTATTCAAGGGGAGGTCAGGAGAGACTGCACCACCTTCAATTCATGA
>MdPRX49
ATGGAGATTACACGCAGAGAGAGAGAGAGAGAGAGAGAGAAGAAAATGAAGTTATGGAGG
AGAGGGTTGCTTTTGGTGTTGGTTATGATGTTTTCGCAGGGGAAGGAATCAGAGGGACAG
TTAGTAGAAAACTTCTACAGCGCTAGTTGTCCAAATGTTGAATCCATAGTGAACCAGGCA
GTCTCTCGGAAAAGAGATCAAACGATTATCACACTCGCAGCGACTCTGCGATTATTTCTC
CATGACTGCTTTGTTGAGGGATGCGATGCGTCGATCATTATTGCTTCGCCAAACGGGGAC
GCAGAGAAGAATTTTGCCGATAATCTTTCATTAGCAGGAGACGGGTTTGACACCGTGATC
AAGGCAAAGCAAGCAGTGGAAGCACAATGCCCTGGCGTCGTGTCTTGCGCTGACATTCTG
GCTGTCGCCGCCCGTGACTGTGTAGTCCTTGCAGGAGGCCCTTCATTCCCCGTGGAATTG
GGACGCCGCGATGGACTCATCTCGAAAGCTTCTCGTGTGGCTGGGAACTTGCCAGAACCG
ACCTTTAATCTCAACCAACTCACCACCATGTTTGCCAAACACAATCTTTCCCTAACCGAT
GTCATTGCGTTGTCCGGAGCACATACTCTTGGCTTTTCACACTGCAATCGCTTCTCAGAC
CGCCTCTACAACTTCTCGCCATCCTCTACTGTCGACCCTTCCCTGAATCCTGACTACGCC
AAGCAGTTGATGGCAACCTGCCCCATAGCGGTAGACCCCAACATTGTCATGACCTTGGAC
CCTGACACTCCCTTCACATTTGACAACGCTTATTACAGAAACTTGGTTGCCGGGAAAGGG
TTGTTGAGTTCAGACCAGGTTCTATTCTCTGACTCTGCATCTCGGTCTACTGTCCTCAAT
TTCGCTAACAACGCAGATAACTTCAACGGAGCGTTTGTCACCGCCATGAGGAAGCTCGGA
AGGGTCGGCGTCAAGACTGGTAATCAAGGGGAGATCAGGAGAGACTGCACCACCTTCAAT
TCATGAGATAGCAGGATTCCATGTTGTACGTAGAGCTGTCAATAGATCAGATTTTGGTTC
AATCCAATACGAACCCAATAATCCGATTAATAACAAGCTACATCGGTTCAATCTAAATCT
AATTGTTAATGTTTATGGATT
>MdPRX50
ATGGCGGCATTCCTCATTGTCCTCCTCACATCTCTACTAGCTCTCACCACTCTCCCTGCC
GCCGAATCCCGACTCTACACCAACTACTACCAAAAATCGTGCCCGAGATTCGCCCAAATC
GTCCAAGACACCGTCACCAATAAGCAGATCATGAATCCCACCACCGCCGCCGCCACTCTC
CGCCTCTTCTTCCACGACTGCCTCGCCAACGGCTGCGACGCCTCCATCCTCCTCTCCTCC
ACCCCCTTCAACAAGGCCGAGCGCGACGCCGACATCAACCTCTCCCTCCCCGGCGACGCC
TTCGACGTCGTCGTCCGCGCCAAGACCGCCCTCGAGCTCGCCTGCCCCAACACCGTCTCC
TGCGCCGACATCCTCGCCGTCGCCACCCGCAATCTCGTCACCATGATGGGGGGGCCCTTC
TACAACGTCCCCCTCGGCCGCCGCGACGGCCGCTTCTCCAAAGCCTCCGCCGTCGAAGGC
AACCTCCCCCGCCCCGCCATGTCCGTCTCCCAGCTCATCCAGGTTTTCGGGTCCAGGGGC
TTCTCCGTCCAGGAAATGGTCGCCCTCAGCGGGGCCCACACCATCGGGTTCTCCCACTGC
AGCGAGTTCAGCTCGGCGATCTACAACTACAGCAAGTCGGCGCAGTCCGACCCGAGTTAC
AACCCGAGATTCGCGTCCGGGTTGCAGCAGGCATGCGCGGATTTCAAGAAAAACCCAACT
CTCTCCGTATTTAACGACGTTATGACGCCGAACAAATTCGACAATGTCTACTTCCAGAAC
TTGCCAAAGGGGTTGGGGGTTTTGAAATCGGACCACGCGCTGTTTGACGACGCAAGGACG
CGGCCGTTTGTGGAGCTGTACGCCAACGACCAGAACCGCTTCTTTGGGGATTTTGCCAAG
GCGATGGAGAAGCTCGGCGTGTTAGGGATTCAAACCGGAAGGCGGGGAGAGATTAGGCAC
AGATGCGACAAGTCTAATTATTAA
>MdPRX51
TTGAAGATCAGTTGCAACGAAAATGGGGTTGATTCGATTTTCTGGGATTTTGGTTTCATG
TCTTCTGGTGATCATAGGCTTCAGTGAAGCTCAGTTGCAATTGGGATTTTATTCCAAGAA
CTGCCCAAAAGCAGAGAAGATTGTGAAAGACTACATCGAGAAGCATATCCACAATGCACC
CTCACTTGCAGCTGCTCTCATAAGATTGCACTTCCATGATTGCTTTGTCAGGGGTTGTGA
TGCATCCGTTCTTCTGAACTCGACTTCAAGTAACCAAGCTGAAAAAGATGCTCCCCCAAA
TCTAACCGTCAGAGGATTTGACTTCATTGACAGAATAAAGAGCCGACTTGAAGCTCAATG
CCCTGGAGTAGTTTCCTGCGCAGATGTTATTGCTTTGGCAGCAAGAGATTCCATTGTTGC
AACAGGAGGTCCAACTTGGAAGGTTCCAACAGGTAGAAGAGATGGGGTGATCGCAAGGAG
GGCAGAAGCCTTAGCCAACATCCCACCCCCATTTTCGAACTTCAGCACTCTCCAAAGAAC
TTTTGCCAACGTGGGTCTTGATTTGAAGGACTTGGTCTTGCTATCTGGTGCTCACACAAT
TGGGGTCTCTCATTGCCCATCATTTTCAAACCGCCTTTACAATTTCACCGGAGTGGGTGA
CCAGGACCCGGCTTTGAACGCCCAATACGCAGCCAATCTCAAGGCCAACAAGTGCAAAAC
TCCAACTGATAACACCACAATTGTTGAGATGGACCCTGGAAGCGTCCGTACTTTTGACCT
AAGCTACTACACACTTTTGCTCAAACGGAGAGGGTTGTTTGAATCCGATGCTGCTTTGAC
AAGCAGCTCAACCACTCTTAATTATATCAACCAGCTGCTCAAAGGTTCACTGCAGAACTT
CTACGACGAGTTTGGAAAGTCCATGGAGAAAATGGGTCGGATTAACGTTAAGACTGGATC
GGCTGGTGAGATTAGGAAGCAGTGTTCAGTTGTGAATAGCTAGAAAACGGAAATCTTTGG
TTAATTTTCAGTGTTTTTTTTTTTTTTT
>MdPRX52
AGACAATGGCTTTTCAAAAGATCATCTCAGTCTTTCTTCTTCAGGTTCTGCTTGTTTTGT
TGGCCTTAGACTCGAGCAATGCGCAGAAATTGAAAGTCGGGTTCTACTACAAAACATGCC
CTGATTTAGAGGCTATTGTGGCAAGGACTACTTATCAATACATATCTAGGGCATCAACTC
TTGCTGCTCCTATTCTAAGGATGCATTTTCATGATTGTTTTGTTAGGGGATGTGATGGTT
CTGTGCTATTGAATTCCACACCAAACAGTCAAGCTGAGAAAGAAGCCATCCCCAACCAAA
GCTTAAGAGGGTTCCATGTCATTGATGCAGTAAAATCTGCAGTAGAAAAGAAGTGTCCTG
GTGTCGTTTCTTGTGCTGATATCTTGGCCTTAGTAGCTCGTGACGCAGTTAGAATGGTTC
ATGGCTCATTTTGGGAGGTTCCGACTGGACGAAGAGATGGAAGAGTGTCATTAGCCTCAG
AGGCCAATAGAGGCTTACCTCCTCCTTTTGCTGACATAACTCAACTCAAAGCAATATTTG
CAGCCAAGGGTTTAAGTGCTAAAGACCTAGCGGTTCTGTCAGGAGGACACACCATAGGCA
CATCTCACTGCCCGTCCTTCACAAATCGCTTGTATAACTTCACCGGAAAAGGCGACACAG
ACCCGAAATTGGACAAAAATTATATAGCTCGGCTGAAGACAAAATGCAAGCCAGGGGACA
CGACTAACCTGGTTGAGATGGATCCTGGAAGCTTCAAAACGTTTGATGAAGATTACTACA
CTCTAGTAACTCAAAGAAGAGGACTTTTCCAGTCTGACTCAGCTCTTCTTGATGATACTG
AGACAAAAGCCTATGTGACAAAGCAAGCCACAACTCGTGGATCCACCTTTCTAACAGATT
TCGGTGTCTCAATGGTGAATATGGGTAATATTGGAGTCCTCACAGGCAAAAACGGTGAAA
TAAGGAAGCAATGTGCTTTTGTTAATTGAAGGCAATTAACTTCTATATACATTGGGAAAT
GATTTTTGTGCACTTATTTTTCTCATTTGTTTTCTCCTTTGATTTCTACAATTCGAAAGC
TAGAATAAGAAAGGGTGAGTAGAAAGAGAAAAATAGTTTGAGGAAATCACTTCCCGTGGA
CATTTTTATTCAGCTGGTGATTTGAATTTGCAATTGTGAGTATGAATGTTTGCATAATTG
ATAATGCATGTATGTGTTGTGTGTTCCAAAAAGGGTTGCAACCAAAATTGGTTAACAAGT
CGTGTGATGATTTTGGACTGCCATGGTGGGAGCCTTTCAACACCATATCCTGTAAATGTT
TTATTATTTCGTTTTTATAAATATTTC
>MdPRX53
ATGGCTTCATTAACCTCTCTGCTTCTGGTTTCATCTCTTTTCCTTTCTTCCTTCTTTTGT
GTCTCGGAGGCACAGTCCTCTGCCCCCGTGGTTCAAGGACTTTCATGGAACTTCTATGAG
TCTAGCTGCCCTAAGGTTGACGACATAGTCCGAAAGCAGCTTAAGAAAGTCTTCAAAGCG
GACATTGGCCAAGCTGCTGGCTTGCTCCGTCTCCATTTCCACGATTGTTTTGTTCAGGGT
TGTGATGGATCTGTGTTGCTTGAGGGATCAGCCAGCGGACCAAGTGAGCAGGATGCACCT
CCCAACCTAAGCTTGAGGGCGAAGGCCTTTGAGATCATCAATGACCTCCGCGACCGCGTT
CACAAGAAGTGTGGAAGGGTCGTCTCTTGTTCTGATATCGTCGCCCTCGCTGCTAGGGAT
TCTGTTTTCCTGTCAGGTGGCCCGGACTATGATGTGCCCTTGGGAAGAAAGGATGGACTA
AACTTTGCCACACAAAATGCAACCCTAGCAAACCTTCCCGGACCAACCAGTAACACAACC
AAGCTTCTAACAGATCTTGCCAAGAAAAACTTAGATGCCACTGATGTTGTAGCCCTGTCT
GGAGGTCACACCATTGGCCTCAGCCATTGTTCCTCCTTCACCGGCAGGCTCTATCCGACG
CAAGATGCTACCATGGACAAAACCTTTGCAAATGACCTCAAAACAGTTTGCCCTGCAAGC
GATACTAACGCTACCGTCCCGCAAGATATCCGTACCCCTGACATATTCGACAACAAGTAC
TATGTTGATCTCATGAACCGCCAAGGTTTATTCACGTCGGACCAAGATTTGTACACCGAT
AAGAGGACTAAGGAAATTGTGAAAAGCTTTGCCGTTAACCAGACCTTGTTCTTTGAGCAG
TTTGTCAAGTCCATGATCAAGATGGGGCAACTTAGCGTGTTGACTGGCTCCAAGGGCGAA
ATTCGTGCAGATTGCTCGGTCAGGAATTCGGACAATGCTAACTACTTGGCCTCTGTGGTG
GAAGATGATGAGAGCTTGTCTGAGTTTTAA
>MdPRX54
ATGAAAGGGTTGGCCTTTGCGATGGTGGTGATCTTCTCTGTGCTTCTGTCCCTGAACAAT
CCAAGAGGCGAATCGGAGAGAGCCTTTCTCTCTGTTTCCTCGCCCTCCTCCCAAGAACCA
CCGGTCAATCTGGTTTCTCTGGCTTCTACTAAAGATTTCTTCATGGAGATGACAGATGGT
GAAGCCCAAAAAAACCTCGATTACGATTTTTACCGGGACACATGCCCAGAAGCTGAGACC
ATTGTGAGGGATACGATGGCGCAGATTTACTCACAGCAGAAGAATGTTTCTGCGCAGCTG
CTGCGCCTCTTCTTCCACGACTGCTTCATTAAGGGCTGTGATGCTTCAGTCCTCTTGGAT
GACAGCAATGGGAATAAAAACCATTCTATTGAGAAGCAGGCTGTGCCAAATAAGTCCTTG
AAGGGATTCGATAAAATTGACCAGATCAAGGAGGTGCTCGAAAATGTCTGTCCAGGGGTG
GTATCTTGTGCTGACATACTTGCTCTTGCCACCAGAGATGGCATTGTCCTGGCCGATGGC
CCCTTTTATCCGGTTTTCACTGGTAGAAGAGATAGTACCAGGTCCTACCCTGATGAAGCA
ATGGCTGAGATTCCTAAACCGGATGATAACATCACCCAGACACTTCGTCTGTTCTCACTA
AGAGGATTTAGTGACCGAGAAACTGTAAGTCTTCTAGGGCACAACATTGGGAAGATTGGA
TGTGAGTTCATTCAGGCCCGGCTTAACAACTTTAAGGGGACCGGCAAACCAGACCCAACT
GTTTCTCCTGGTTTCCAGAACGAGATGAGAATTTTCTGTGATGACAATGGAACCAGGAGC
AGCCAGAATTCCCCTGCACCGGCGCCATCAAGGGGTGTGTTGAAGGAGAGGTCGTCAGGA
CGAAGGGGGATGCCATACTTCCAGCAGCTGTCTTCATCTATATCATCTGGAAGAGGCTTT
GACACTCATTATTACCAGAGCTTGTTGAAGGGCAGAGGACTCCTCTTTGCTGATCAGCAA
CTGATGGCGAATGACAGGACTGCAAGGTTGGTCAGAGCTTATGCATCCGATGACGGTTCA
ACCTTCCGGATGGATTTTTCCAGGGCTATGATGAAGATGTCAGAGCGAAGGGGGCTCACC
GGATCTGAAGGTCAGGTCAGGGTACACTGCTCTTTGCCACTGCAGACTTCTTAA
>MdPRX55
GCACAATAATACCAAATACCAAAAACAAGTTTTCATAAACATGAAGTTGTGCAGTTCTAC
ACTGTCTGTTGTTCTTGTTCTGTTGGAGCTGTTCATGATCGATGTTGTATCATCGACTAA
GTTACCTGTAACGGCAGCATCTCTCAATGTAAAAAAACCTCAGGCCAAAGCTGTTCGCGC
TGAGGATCTTCTGTCATTCAATCACTATGTTAAAACATGTCCGCAAGCTGAGGGAATCAT
TCAACAAAAAGTCGGAGATTGGATTCAGAAAGATTTCACTTTGGCTGCTAGCATCATTCG
CTTACACTTCCATGACTGTGTTGTGAGAGGATGCGATGCATCAATTCTCCTTAACCATCA
AGCGAACGAGAGGAGGGCTTTTGCCAGCAGGACACTCAGAGGTTTTGAAGTAATTGACGA
CATCAAAGCGGAGCTTGAGAGGCAGTGTCCTAAAACCGTCTCATGTGCTGACATTCTCAC
TGCCGCAACCAGAGATGCCACAATCATAGCTGGTGGTCCATTTTGGGAAGTCCCCTTCGG
ACGCAAAGATGGTAAAATTTCAATCCTCAAGGAAGCTGACATGGTTCCTCAGGGACAGGA
GAACATCACTCAATTGATCAATTTTTTCCAAGCGCGCGGCTTGAACATGCTTGATTTGGT
CACACTCTCAGGGGCACACACCATGGGCAGAAGTTCTTGCCACGCCTTCAAGCACAGGCT
CTCAAATTTCAATGGAACCAGAAAGCCTGACCCTTCACTTAACTCTATGTACTTGAATAA
CTTCTTGAAGAAGAAATGCAAAAATGACTTGGACTTGGTTTATCTCGACGCCATAACTCC
AAAGACATTCGATCCAATGTACTACTCGAATCTCAACAAGAAGTTGGGATTGTTGTCAAC
TGATCAGCTGCTCAAGTCGGACAAGAGAACCGGTCCTTTTGTTACTGCATTGGCGTCTCA
GCCGTCACTTTTCGAAAGCCAGTTTTCGGTGTCAATGGTGAAGCTTGGAAATGTGCAAGT
TCTCACAAGACCTAATGAAGGTGAAATCCGAGTGAACTGCAATTTTGTCAATGCTAAAAA
ATGATGTCGAGGACATGATTATGTTTTTTTCCCCTATTTTTTCTGGTCTTTGTGTTGTGC
GTTTGTTTGTTTGTTTGTTACCCAGTCATGATGGGCGGGACATCCTTTGTTTTTGTAACA
TAAATTCTCCCTGTGCGACATTACATCTTATCATTTTTCAAGATTATTGATATGGAGTCC
AAATAGCATTTGGCTTAACTTTTATCGTCCGCATAACAAAATATTACCCAATTTATGAAA
AATTTATGGTTTTC
>MdPRX56
ATTGGAAGGCAAAGCAGCTAGCGTAGTTTTTCAATCTTGGGCATATAGTCTGTACACTTC
TGCACAAGAAATATGAATTCCATAGTTTCCTTGCTCTTAGTTCTTCTTCTTGTTGTTGAA
TTAAATGCTTCTTCATCTTACCCAGAACACGGTCACGATCGCCATGATGAAGAAACAAAC
GAGTCCTGGGAGGGAGCAACAACTCTAACTCTAACACTTCCAACAATATCAGACGATTTG
CCCTTTGGAGAGTTTCTTTCCAATTCCTACTATCACAGGAGTTGTCCAGACCTTGAAGGT
ATTATAAGTAGGAAGGTGAAGCAATGGCTTAAGGAGGATTACAGCCTAGCAGCTGGCCTC
ATGAGGTTGCACTTCCATGACTGTGCCATCAGGGGATGTGATGCCTCCATCTTATTAAAC
CATGAAGGAAGTGAGAGGGAAGGCAAGGCCAGCAAGACACTGAGAGGGTTTGAAGTGATA
GATGATATCAAGGCAGAGGTTGAGAAGAAGTGCCCAAAAACAGTTTCTTGTGCAGACATT
TTGACTGCAGCTGCAAGAGATGCTACTGTTCAAATTGGAGGTCCATACTGGGCTGTCCCC
TATGGGAGGAAAGATGGAAAAGTTTCGATTGCTAAGGAAACTGAGATGGTTCCCATGGGT
CATGAAGACATAACTAGTTTACTTGAGATTTTTCAATCACAGGGCTTGAATGTGGTTGAC
TTGGTTGTTCTCTCAGGGGCACACACCATAGGAAGGTCTTCATGTGAATCCGTACAACAC
AGACTCTTTAACTTCAGTGGAACTGCCAAGCCTGATCCATCCCTTGATGCGCAGTACTTG
AGCTACTTGGAAAGAAAATGTAGATGGGCATCAGACTATGCTGATCTTGATGCTGTAACT
CCACATAAATTTGACACTGCATACTACATAAATCTGCAGAAGAAGATGGGACTTTTATCC
ACAGATCAAATGTTGTATTCTGATCCAAGGACTAAATCTCTTGTCAGTGCTTTTGCTTCC
CAGCCATCAGTCTTCCACTACCAGTTTGGAATATCCATGGCCAAACTAGGGAATGTTCAA
GTCCTCACCGGTCAAAATGAAGGCGAAATTCGAACCAATTGCAACTTTGTCAACTCTTAT
TAAGACCTTTAATTATAATAAGAAACGGTCTCAAATGCTTACCATGTTTTGCTTAATTAA
TTAACCATATGATATAAATGAATTTAATCACTTGTTCGCTCATGTTCAACATCCTTTCTT
CTCTCTCTACAATTTCCTATTATTTCCCATTTGTTTGATGTTCGCCTCCTGCTCAATTAT
TAGAATATCAAAGCT
>MdPRX57
GTGGTCAAAAGCATCACATGTAGCATAACCCTTAGTCGCAACTCGCAACAAGTGTCTCAT
ATTTTAATACCATTTTTTTCCATCTCTCCTTTTATTTAAAGAGCCTCTCAGCTCAGTGGA
CTTCACTGATATCACCACCAGCAGAAGCAGAAGCAGAAAGCCATGGCTTCTTCTTCTTCT
TCTTCCAGAGCTCTCTTGTTCTTCTTTGCTTTGCTTTCTCTCTCAGCAGTTTCTTGCTTT
GCTACTGAGAGAAATGAGGAGGACCCAGGCCTTGTCATGGACTTCTATAGGGACACGTGT
CCTCAGGCTGAAGAGGTCATCAGAGAACAAGTCAAGCTTCTCTACAAGCGCCACAAGAAC
ACCGCCTTCTCTTGGCTCAGGAACATCTTTCATGACTGTGCTGTCCAGTCGTGTGATGCA
TCTCTGCTGCTGGACTCAACAAGGAGATCATTGTCTGAGAAGGAGATGGACAGAAGCTTT
GGGATGAGAAACTTTAGGTACATTGAAGAGATTAAAGAAGCTTTGGAGAGGGAGTGCCCT
GGTGTTGTTTCCTGCTCAGATATTCTTGTCTTGTCTGCCAGAGAGGGTGTTGTTAGGCTT
GGAGGCCCATTCATTCCTCTTAAAACTGGAAGAAGAGATGGAAGGAGAAGCAGAGCTGAT
ATCCTTGAGCAATACCTTCCTGACCACAATGAGAGCATGTCCGTTGTCCTTGAGAAGTTT
GCTGACATGGGCATTGACACCCCCGGTTTGGTTGCCCTTCTAGGAGCTCACAGTGTTGGA
AGAACACATTGTGTGAAGCTGGTGCACCGGTTGTACCCAGAAGTTGATCCTCAGCTCAAC
CCTGACCATGTCCCTCACATGCTCAAGAAGTGCCCTGATGCAATCCCCGACCCGAAAGCC
GTTCAGTACGTGAGAAATGACCGCGGTACCCCCATGATCTTCGATAATAACTACTACAGA
AACATCTTGGACAACAAGGGTTTGATGATGGTGGATCACCAGCTAGCCACAGACAAGAGG
ACAAAACCCTACGTCAAGAAAATGGCCAAGAGCCAAGACTACTTCTTCAAGGAGTTTTCG
AGAGCCTTCACCATTCTCTCCGAGAACAACCCTCTCACCGGAAACAAGGGCGAGATCCGA
CAGCAGTGCAATGTTGCCAATAAGATCCGGGACTAGAGCAAAAAGCAGCCTTGTCAGGAA
GCACTTTTCTTCTTTAGTTATGTAATTAGGGGAGAAAATGTGTGTGGGGCAAGTTGCTGG
ATAATAAAAGGGTTTTTTTTTAACCAATATGTATGTTTTGTTTTTATGGAAGTTGGTCAG
TGCTAGGGTTAAAAGGCATGCATGTGGTCAGTTGTTCATGTGGCCCTTGTTCATGATGCA
CTGTGTCTGATTTAGGGTTTCGATTTTATCTTTTGGCTTCTTCTCTTTGGGTGAGATGGG
CATGGTGGATATGTCGGGATGTGTGTATGTATGGATGGATGATTTGAACTTTGAACATGT
ATGCTGATGTATGGATTTCAACGATGATGGTTATGTATGCTATATGCTTGCAAATTAAGC
TTCTTTTGCATATCATGCCGATGTTGTGAAACTAATTATAGTTATTAGAACCGAGAAGGC
TGCCTGGTGTGTAGTTATGCTTGACTAGTGTTTTGTTGTGTATAAGTGATGGATTACCTT
AGTGATTA
>MdPRX58
ATGCAATGCACAATATCTTCCTCTATATATAGAGTGCATACTCAAACCACCTTCTCACAC
TGCAAAGCAAGCTGCTTCATATATTCAGCTCTAATATTGAAGCTCATGTCATATAATATA
ATGGCCTCTCTATCCCATTTCCTCATCATTTCAGTACTCTTCATCGTCCCTTTCTTTAGC
TGTTGTGTCAATGCACAGCTCTCGGCCAATTTTTATGCAAGAACTTGCCCAACTCTTCCA
ACCATCGTTCGCAATGCTATGAGGGAAGCTGTTTCTAGGGAGGGTCGGATGGCTGCCTCT
ATCCTTCGTTTATTCTTCCACGACTGCTTCGTAAATGGTTGCGACGCTTCCATACTGTTG
GACGACACGGCCACCTTCACAGGCGAAAAGAATTCATTCCCAAACCGGAACTCAGCTAGG
GGCTTTGAAGTCATTGACACCATTAAAACTCGCGTTGAAGCTGCTTGTAATGCTACTGTG
TCATGTGCAGATATTTTAGCACTTGCAGCAAGAGACGGTGTTGTCTTGCTAGGAGGAACC
TCATGGACAGTAGCCCTAGGCCGAAGAGACGCCAGAACCGCAAGCCAAACTGACGCCAAC
AACCAGCTCCCCTCCCCCTTCGCCAACCTCGCAACCCTAATCTCAAACTTTGCAGCCAAA
GGTTTAACCGCCACAGACATGACCGTGCTCTCTGGCGGCCACACATTAGGCCAGTCTCAG
TGTTCATCCTTCAAAACCCGCATATACAACGAGACCAACATCGACCCTGCCTTTGCAACT
ACTCGTAAGCGTACTTGTCCAGCTTCCGGTGGCGATACGAATCTAGCTCCTTTCGATATA
ACTCCTAATCGCTTTGATAATGAATACTACAAGGCCCTTGTGGCTCGCCGTGGTCTTCTC
CATTCGGACCAGGAACTCTTCAATGGTGGGAGTCAGGATGCCTTGGTTACAACTTATAGC
AACAACGTTGCGGCTTTTACAAGAGATTTTGCTGCAGCCATGGTGAAGATGAGCGCTATT
AGTCCTCTAACAGGGACAAATGGAGAGATCAGGAAAAATTGCAGACTAGTCAACTAAGTT
TTTGAGATTTACTGTAATACGGTGATATTTATATAATTTACCTAGAAATATGAACAAGTA
TGGGGTATGTAGCTAGGAAGTGGGCAAGAAAGTGCTGTTAACCAAATTAATCTGTGATAA
AGTTAATTTCATGCGCACTGAAGAAGTATTGCAATGAAAGCATTATTATTATTATTAA
>MdPRX59
ATGTCTTCATTTTCAATTGCAGGAGCAATATTTGTTCTTGTTATTACTAGTGTGTTGGGA
AATGTTAACGCTCAACTAAGCTCAACCTTCTACAGTACCACATGCCCGAATGTGACGAGC
ATTGTTCGCGGTGTGGTCGAGCAAGCTCAACAGAATGACATCCGGATTGGTGCCAAACTC
ATCCGGGTGCATTTCCACGACTGCTTCGTCAATGGTTGTGATGGATCGATTATGCTAGAC
AACGCAGATGGAATAGATAGCGAGAAAGATGCAGGTCCCAATCTATCGACAGAAGGATAC
GACGTCGTAGATGATATCAAAACTGCTCTCGAGAATGTTTGCCCTGGTGTTGTCTCCTGT
TCTGACATTTTAGCAATTGCTTCTCAAATTCTTGTTTCTGAGAATGGAGGGCCGACGTGG
GAAGTTCAATTGGGAAGAAGAGACAGTAGGACAGCCAACCGAGCTGGTACCACTGCCATT
CCAGGCTTTAACGAAAGCCTTGATCAACTTTCACAAAAATTTCGCGATGCAGGATTAGAT
TCCACTGATCTGGTTGCTTTATCAGGTGCTCATACATTTGGCCGGGCAAGATGTTCAACT
TTCGTTCACCGCCTCTACAATTTCAGCGGCACCGGCAACCCGGACCCGACCATAGAAGCC
GGATACTTGGAAACCCTCCGCCAAACATGTCCTCAAAACGGCAACGGAGATACATTGAAC
GACCTTGACCAATCCACCCGCGATGCCTTTGACAACAACTACTTTACAAATCTCCAAAAC
AACCGTGGGCTTCTCCAGACCGATCAGGTGCTGTTCTCAACTAGCGGAGACACCGTTGCG
ATTGTGAACCGCTTTGCAAATAGCCAAAGTGACTTTTTTGATAGCTTTGGTCAGTCCATG
ATCAATATGGGGAATATAGGAGTTTTGACAGGCACCAATGGAGAGATTAGGACCAATTGC
AGAAGGGTTAATTAA
>MdPRX60
ATGACAAGGTCATCGATTAATTTTAGCCGTCGTTACTCTTTGGCAATGATCACGTTCTTT
GCCTTGTGTTTTGTCGCGAAAGCCCAGTTAAGTACAGATTTCTACAAGGCAACATGTCCG
GATGTTCTCAAAATTGTCCGAAGAGAGGTTCTGAACGCTGTCAAGTCTGAAATGCGAATG
GCTGCTTCTTTGCTTCGGCTTCACTTCCATGACTGCTTTGTCAATGGTTGTGATGCGTCA
CTGCTACTGGATGGAACTGATAGTGAGAAGAATGCCCGCCCAAATTTGAATTCAGCAAGA
GGGTTTGAAGTCGTTGACAGAATCAAGAGCTCTGTGGAGAGCTCATGTAGCGGAGTTGTG
TCGTGTGCTGATATACTAGCCATAGCTGCTAGAGATTCTGTGCTCTTAAGTGGAGGAACT
TCATGGAAAGTTCTACTTGGAAGAAGAGATGGTCTAGTGGCAAATCAGTCAGGAGCAAAC
AGTGGACTTCCTGCGCCAACTGAAGCCCTAGATATCATCATTTCCAAGTTTGCCGCTGTG
GGCCTAAATATCACAGACGTTGTGTCCTTATCAGGAGCTCATACAATTGGGTTGGCACGG
TGTGCCACTTTCAGCAATAGACTCTTCAACTTCTCAGGAACAGGTGCTCCTGACAGTACA
TTGGAACAAAGCATGCTAACTGATCTACAGAACCAGTGTCCGCAGACCAGTGATGGAAAC
AATACCGCGCCTTTAGATCGGAACTCAACCGATCTATTTGACAACCATTACTTTCAGAAC
TTGATTAACGGGAAGGGCCTCCTAGGTTCAGATCAAATTCTATTTTCTAGTGATGCAGCT
GTGACAACAGGGACTAAAAGTTTGGTCCAAAGCTATAACTCAAATCTTAATCTGTTCTTA
GCTGATTTTGCTAATTCTATGATCAAGATGGGGAATATTAGTCCTCTTACTGGGTCTGCT
GGAGAGATCAGATTGAACTGCAGGGCTGTTAATGCATGA
>MD11G1060900
GCCAACAAAGTGTTTCACTTTGTCGTCTTCATCGGGGTGGCGGCTCTTTATCTTCCCTAC
TTTTTTCGTCCTGTTCTTTTCTCCAATCCTCCTCAGTTTTCTTTTCCGTTAAACCCAATA
AAAGCCTCCGATCCCAAACCCTACGAAATCCCTTTTACTCCCTCCACACTCCCCAACTCC
CCAAACGACGTCGTCTCTCCTTATCCCGCCGCGGTGGGACCCATGAATCCCTCCACTCTC
ACTTCCCAGCGCTCCTCTCTCCGCTCGCCTTTCCTCAACCCCATCTCTCTCCCCGCCGCA
ACCTCCGTACAATCCCGACGACGCCCTTTCAGGGTCTCATTTTCCCGGAACTCTGCCGCC
CCCTCGGAACAATCAACAGACGCCGCCTCATCGCCACCTGCCGATGTCTTCGGCGGTAAG
AGAGAGCTCACCGGCGTACAGCCCGTTGTCGAGAAGCTGACGCCGCCGCTCCGGATAGTG
ACCTCGGCAATTGTTTTTGCCGGAGCTGTGGCTGCTGGATACGGGTTGGGTCTCCGGTTG
GGGAAATCCCAAAACGCAGCGTATGGTGGTGCAGCGGTGCTCGGAGCCGCCGGTGGGGCA
GCAGTCTACGCTTTGAACTCTTGCGCTCCCGAGGTCGCCGCCGTCAACTTGCACAATTAC
GTTGCTGGGTTGGACGACCCGAAAGCTGTTAAGAAGGAGGACATCGAAGGCATTGCGAGA
AAATATGGTGTGAGCAAGCAAGACGAGGCGTTTAATGCCGAGCTCTGTGGTTTGTACTGT
CGTTTTGTCACTTCTGTTCTTCCTCCTGGAGCTCAAGAACTCAAAGGCGATGAAGTGGAT
ACCATCGTCAGCTTCAAGAATTCTCTGGGAATCGATGACCCTGAAGCAGCTTCAATGCAT
ATGGAGATTGGTAGGCGAATTTTCAGACAGAGGCTTGAGACTGACCGCGAGGGTGATCTA
GAGCAGCGTCGGGCATTTCAGAAGCTGATATATGTTTCGACTCTTGTGTTTGGGGACGCT
TCATCTTTCCTCTTACCTTGGAAGCGTGTCTTCAAAGTTACCGATTCCCAGGTTGAGCTG
GCTATCCGTGACAATGCCCAGCGTTTATATGCTTCCAAGCTAAAATCTGTTGGCAGAGAT
ATTGGCGCAGAGCAGCTTGTTAAGCTTAAGGAAGCACAACGCATTTATCGGCTCTCTGAT
GAGCACGCAGAAGACTTGTTCAAAGAACACGCAAGAAAACTAGTTGAGGCAAATATATCA
GCAGCACTTCGTATACTCAAATCCAGAACCAGATCAGCCACTGGAATCACAGAAGTTGTG
GAAGAGCTTGATAAAATGCTAGAACTCAATAATTTGCTCATCTCACTAAAGAACCATCCA
GATGCAGCTCGCTTTGCACCTGGGCTTGGGGCAGTTTCTTTACATGGTGGCGACTACGAT
GCTGATAGAAAGATGGACGACTTGAAGCTCCTCTTCAGAGCATATGTTACAGATACTTTA
TCCACAGGTCGCTTGGAAGAGAGTAAGCATTCCGCGTTGAATCAGTTAAGGAATATATTT
GGTTTAGGCAAACGAGAGGCAGAATCCATTGTGCTTGATGTTACTTCGAAGGTTTACCGT
AAACGTCTTTCACAGTCTGTTACATCGGGTGATTTAGAAGCAGCGGACAGCAAAGCAGCC
TTCCTTCAAAATATCTGTGAGGAGTTGCATTTTGATCCACAAAGAGCCAGCCAGATTCAT
GAAGAAATATACCGACAAAAGCTTCAGCAGTGTGTTGCTGATGGAGAGCTGAATGATGAT
GATGTTGCTGCATTGTTAAGGCTACGGGTCATGCTTTGTATTCCTCAGCAGACTATTGAG
GCTGCCCATTCAGATATCTGTGGCAGTTTGTTTGAAAAGGTTGTGAAGGATGCAATTGCA
TCTGGTGTTGATGGTTACGACGCTGATGTAAAACAAGCTGTGAGAAAGGCAGCTCACGGT
CTGCGATTGTCTAGAGAGGCTGCCATGTCTATTGCTGGCAAGGCAGTAAGAAAGATTTTT
ATTAACTATGTAAAACGAGCGCGGTCAGTTGGTAGCCGTACTGAGTCTGCAAAAGAACTT
AAAAAGATGATAGCCTTCAACACATTGGTTGTGACTGAATTGGTGGCAGACATAAAAGGG
GAATCATCTGATTCCGCCACAGAAGAGCCAATAAAGGAGCCAGAGCCAGAGGTCCTGGAG
GATGAGGAATGGGAATCTATTCAGACACTTAGAAAGATTAGACCTGACAAGGAGCTTGCT
GCAAAGTTGGGGAAGCCCGGCCAGACTGAGATTACTCTTAAAGATGACCTGGAAGAAAGA
GAGAGGACTGACCTATACAAAACATACTTATTGTTTTGTATAACTGGGGAAGTGAAGAGG
ATTCCGTTTGGTGCTCAGATCACTACAAAGAAGGATGATTCAGAATATGTGCTACTAAAT
CAGCTTGGGGCGATATTGGGCTTAAGCACTACGGAGATAGTGGAAGTACACAGGAGCCTG
GCCGAGCAAGCTTTCAGGCAACAGGCAGAGGTAATTTTAGCCGATGGACAATTGACAAAA
GCAAGGGTAGAGCAACTTAATGAATTGCAGAAGCAAGTTGGCTTGCCTCCTCAGTATGTG
GAAAAGATAATAAAGAATATAACTACTACAAAAATGGCAGCTGCGATTGAAACGGCTATT
GGTCAGGGGAGGCTTAATATTAAGCAGATAAGAGAACTTAAAGAATCAAGTGTTAATTTA
GACAGCATGATATCTGAGAGCTTGCGAGAAAGTCTGTTTAAAAAGACCGTGGATGAGATA
TTCTCATCGGATCTCAATATTAATGCTGAGAAGGCCAAGAATGTTGTTCGAGAGCTTGCA
CAGACCAGATTATCAAACTCATTGATTCAAGCTGTGTCACTTCTGAGGCAGAGAAATCGT
CAAGGAGTGGTATCCTCTCTTAATGACTTGCTGGCTTGTGACAAAGCTGTGCCTGCCAAG
CCACTTTCATGGGATGTTCCAGAGGAGCTGGCCGATCTCTTCGCTATATACATGAAAAGT
GGCGCGGCACCTGAGAAATTATCGCGCCTGCAGTATCTCCTGGGCATTAGTGATAGCATG
GCAGCTACTCTCCAGGAGATGGGAGATAGATTACAAACCATCGGTGCGGAGGAGGAAAAG
TTTGTCCATTCTACTGGAGAAAGAAAAAAGGAAAAGAAGTACATTGTACCCTCTATCTTT
TTGGCTATGGCTTTTATCTCACGCTATATCAGATTCTGCTTCTTTGTGCTTTTATTCCTG
TTTAGGATATCGTCTGCCCAATTGTCCTCCAATTACTACTCGACAACGTGCCCTCGAACC
CTTTCCATTGTTCGGAATGCAGTTGTTAATGCAGTGGTGAAGGAGCATCGCATGGGGGCA
TCCTTACTCCGTCTCCATTTCCACGATTGCTTTGTCAATGGATGTGATGCGTCTGTTCTA
TTAGATGACACTGCAAATTTTACTGGGGAAAAGACGGCGCCACCAAATACAAACTCATTG
AGGGGATTTGAATTGATCGATACCATAAAATCTCAGCTAGAAGGTGCCTGCCCCGGGGTT
GTTTCCTGCGCAGATATACTTGCCATTGCAGCTCGCGATTCAGTTGTTTCATTGGGAGGG
CCTTCATGGACGGTTCAGTTGGGCAGAAGGGACTCCACCACAGCAAGTTTAAGTGCTGCA
ACTAGTGAGCTCCCATCTCCAAGTCTAAATCTTAATGACCTCATCACTTCTTTCTCAACT
AAAGGATTTACTACCAAAGAATTGGTAGCTCTCTCGGGATCTCACACAACGGGCCAAGCA
AGGTGTCTAGTGTTTCGAGAACGGATACATAATGAGACTAACATCGATTCATCATTTGCT
ACATCTTTGAAATCAAACTGTACTGCGAGCTCGGGGACTGATGACAACCTTTCTTCACTA
GACGTCACAAGCCCTTTCATCTTCGATAATGCTTATTATAAGAACCTGGTGAATAGCAAG
GGTCTAATGCATTCTGATCAGCAGCTTTTCAGTGGTGGCTCAACAGATTCTCTGGTTAAA
ACTTATAGCACCACTGCCGAAACTTTTTATACAGATTTTGCAAATGCCATGCTGAAAATG
GGGAGCCTTAGCCCGCTTACGGGAAAGAGTGGTCAAGTTCGTACCAACTGTCGCAAAATA
AACTGA
>MdPRX62
ATGGCTGCCCTTCAATCTTTACTAGTATGTATTGTAGTGGCAGTTTCCATTACCGTAATA
CCAACGTCTGCACAACTAAGTGCTGATTTCTACAACAAAGTGTGCCCTCAGGCACTACCA
GCCATTAGAGCAGTTGTCAAGCAGGCCATCTTTCGTGAGCCGCGAATCGGAGCCTCTCTA
CTCCGCCTTCACTTCCATGACTGCTTTGTTAATGGCTGTGATGGATCAATTCTACTTGAT
GACACTTCGAGCGTCACTGGTGAGAAGACAGCTCTCCCAAATGTGAATTCAGTGAGGGGA
TTCGACGTAATTGATGATATAAAAAAGGCCGTGGACAAAGCTTGCAACCGCAGCGTGGTC
TCATGTGCTGATATATTAGCAGTTGCAGCTCGTGATTCTGTGTTCCTTCTGGATGGACCT
CTTTACCAAGTCCCGTTAGGAAGAAGAGATGCAAGAACTGCAAGCTTGAGTGATGCAAAT
AGAAATCTTCCACCCCCATTTTTCAACTTCCCGCAGCTTGTCTCTAACTTCCAAGCTCAT
GGTCTGGACCTAACAGACTTAGTTGTCCTCTCAGCCGCCCACACCATTGGACTAGCTCGG
TGCACCACCTTCCGGGCCAGAATTTACAATGACACCAACATAGACCCCAGCTTCGCAGCC
TCAGCGCAACAAAATTGCCCATCAAGTGGAGGAAATGACAATACATTGCCACTAGATGCA
ACTACAAGGAGATTTGATACCGTCTACTTTAATTCCTTGTTGAAACAAAAGGGTCTCCTA
CATTCTGATCAAGAGCTATTTAAGAATAATGGCACGGATAGTGATAAGCTGGTGTTTAAA
TACAGCAGGAACCCATTTGCTTTTGCTAGAGACTTTTCAGCCTCTATGATCAAGATGGGT
AACCTCAAGCCTCTTACTGGGAATGATGGAGAAGTAAGATTGAACTGTCGGAAAATCAAT
TAG
>MdPRX63
CCTCACCAGAAATTATTCATTATATTTCATGGAATTGGTCTATACACAGGATGAAAATAA
CAAGTGGGGCGGACATGGAAATAATTAATCTCTATTTAAGCACTCAAACTCCTTGATCAT
TATCATCATCATCATCATCATCATTATCACTATTCATTAGTTTTACAAGCAAATTAAACT
GTGGCCATGGCTATTCTCCGATCATTTCTAGCGATCATCTGTATTGTATTGGTTGCTGCC
ACTAGTATGAAACCAACATCTGCAAATCTAACTACTCATTTCTACACGAAAGGGTGCCCT
CAGGCACTACCAGCCATCAGAAAAGCTGTCGAGCGGGCCATCAAACGCGAGCCACGGATG
GGGGCCTCTCTAGTTCGCCTGCACTTCCATGACTGCTTTGTTAATGGGTGTGATGAGTCA
ATTCTGCTTGATGACACTTCCAACTTCACCGGTGAGAAGACAGCCGTGCCAAATGCGAAT
TCGATCAGGGGATTAAACGTGGTCGATGATATCAAAAAAGCTGTTGACAAAGCTTGCAAG
AAAAGTGTGGTCTCATGCGCAGATATATTAGCAGTTGCAGCTCGTGATTCCGTTTCCATT
TTGGGAGGCCCAACTTACAAAGTACAATTGGGAAGAAGGGATGCAAGAACTGCAAGCGTA
AATGATGCAAACAGAAATCTTCCTCCTCCATTCTTCAACTTCCCACAGCTTCTCTCAAAC
TTCGAAGCTCATGGTCTAAACCTAAAAGACTTAGTTGTGCTCTCAGCAGCCCACACCCTT
GGACTTGCTCGGTGCACCACCTTCCGTGCCAGGATTTATAACGATACCAATATAGACCCA
CAATTTGCAGCCTTGGCTAAAAAAAATTGCCCAACAAGTGGAGGAGATGACAACACAAGG
CCACTAGATGCAACTTCAAAGAGATTCGATACTGTCTACTTTGAGGCTCTGTTGAAATCA
AAGGGTCTCCTCCACTCTGATCAGGAGCTCTTTAAGGGTAATGGTAGCGATAGTGATAAG
TTGGTGCAGCATTACAGCAAGAACTCAGCTGCTTTTGGAAAAGACTTCGCAAATTCTATG
ATCAAGATGGGCAACATCAAGCCTCTCACTGGAAACGAGGGAGAAGTCAGACTGGACTGC
AGGAAAATCAACTAGGATCGAATTTGAGATACTATATTGTTCAAAGATTTTCGTGTGTCG
TTAATTATTTATGTATATCAATTTTGTGTAGCTTGATACCCATTGTTAGTCCATTTCCTA
ATAGCTCAAGCTTTTAGGGTGTTATCTAACATGTATCAAAGGCTTGGTTTGTGGGAGGTA
CTGTGTGCAAAGCCTCCAATATATATTTATCATTCTTCACTTATTTGTTTGTTTGCACAG
TGCATGAATGTTAAGGTTGCACCTATACGTTACTCTGTTGATTAAAACTACGGGTCGTGG
ATTATAAAGCCTTGTATTACGATACTGAAATTCAACGTGAAATACGATACTT
>MdPRX64
TGCTAGTTAACACATGAATAGAATGATACTCATTCATTGCAATATTATTCATTGTAAGTG
AGCATGCCCAATTCAGTGTTTCCTTTGTGTCTCCTCTCTAATTTTTGGACACTTTGTCCC
TGAAATTAACCTCCAAATCAATGGTGTTATCATTTCAAAGACCAACATAACAAATAAAAT
GAAATTAAAGAAAAGTAAAAGGATCTTTTTCTTCTTGGGTTTAACCAACAACCGCAAAAC
ATCCTTGTATTTCTTTTCAAGACTTGATAATTTACATCAGATTTTTTCTGGAGCTACGAA
ATAATTATTCTTGCATGGCATTGTATTTTATTTATTTTTTGGTCGAAATCTTGCATGGTA
TCTTCACCAAATCCCAAAAGTTATTAACGACAAAAAATGGTGGATCCCCAAAAGTTATGA
CCAATTTGATCCATTCCCACATTGACTGTCTCCGCTGGTTCATTTCACGTAAACGTGCCT
TTGAAGGTTTACCACCTTTCTCCATCCAAATCATTCAATCCATCGCATTCTTTGCTGCTG
TGGTTGTACTACTAGTTGATCCCTTCAACTAAAAAGCAAACTCTTCCTAATTAAATACTA
GAAGTAGAAATTGTCATGCCATGCACTGCTTAGTCTTAGTCTTTCGGATTAGGTTAACCT
GTCATCCAGAAAATCTCCCCACTTTATCTTCCTCTATATATAACCCTATTGTATTCTCCA
TGCAACACCATATTCTCAAACGTTGTTAATTCAATTACATTTTGAATTTGAAACAATGGC
TTTCAGTAATACTTTTTCTTTGTGTTCCATATTGATAATTGTCACAGTAGGTGTTCTTGT
GGGTTTCACTGGGAGCTCTTCTGCTCAACTCTCTACGAATTTCTATTCTAAGAGTTGTCC
TAAAGTTTTTGATACAGTCAAATCTGTTGTCAAGTCTGCTGTATCTAAAGAAAAGCGCAT
GGGCGCTTCTCTTCTTCGCCTTCACTTTCATGACTGCTTCGTCAACGGTTGTGATGGATC
TCTATTACTGGACGACACTTCTTCCTTCACCGGTGAGAAGACTGCAGGCCCGAATAACAA
CTCGGTAAGAGGGTTTGAGGTTGTGGACAAGATCAAGTCCCAAGTGGAAAAGGCATGCCC
CGGCGTCGTTTCCTGTGCTGATATCTTAGCTATTGCTTCTCGAGACTCCGTTCAAATTCT
TGGAGGACCAAGTTGGGAGGTTAAACTTGGAAGAAGGGATTCAAAGACAGCTAGCCTATC
GGCTGCCAATAGTGGAGTCATCCCTCCTCCTACTGCCACCCTCAACGAGCTCGTCACCAG
GTTCCGAGCTGTAGGTCTCTCTCAAAGGGACTTGGTAGCCTTATCTGGAGCTCACACAAT
TGGACAAGCAAGGTGTACAACTTTCAGAGCTCGCGTATACAACGAGACCAACATTGATGC
TTCATTTGCCAGGACCAGACAAAACACATGTCCAAGAACAGTTGGCTCCGGAGACAACAA
CCTTGCACCTTTAGACGTTACGACCCCAAATACCTTCGACACTGCCTACTTCAAGAACCT
TGTCAACCGAAAGGGTCTCCTCCACAGTGATCAAATTTTGTTTAACGGCGGAGCCACCGA
TTCATTGGTTAAATCCTACAGCGGCAATGCTGAAACCTTCAATGCTGACTTTGCCAAGGC
AATGATCAAGATGGGAGATAACAAGCCACTTACTGGATCTAAGGGCGAGATTAGATTGAA
CTGCAGGAAGCCTAATTAATTTAGAAAAGGACCTTTCTCTCTGATAAGAATAAACCAAAA
ATCCCAGAAGCTGGGAGAAATATAATTTTGGGTTATATATAGTTTGTTTTGCTAATGAAG
GTTTTGTTTGTTAAGTGAGGGTTTATTAGGTATTTTGTTATTATTTCAACAAGTAAAGTA
TGTTTTAGTTTCAAAGAATTGAAATTATAGGCGTTGAAATACCAATTATTAATTGTTGAT
GGATTGTTTACTTTCAATTGAACAAAGTGAATGGTGATGATCAATCAATTTCCAATTTCC
AATTTCCTGGTGTTTTTTTATGATG
>MdPRX65
TTGCCTTCACTCTTCATTCTAACAATTACTCCTCCTTTCTTGAGCCTTCTATTATATACC
TTGTTAGTTATTTCCTCTCACCAGTATTTGAATTCAAGATCTTCCCTTTAGATTTATCGA
AGATGGTTATTGCTAAGCTGTTTGTAGTGTTTCTACTATTGCAAATGATGAGTGGCTTCG
TATTTCGAGCAAAGGGTTTGAGTATGGGCTATTACATTATGAGCTGCCCGATGGCTGAAC
TTATTGTGAGAAATACAGTCACCAGGGCCTTGCAAGCTGATCCAACCTTAGCTGCAGGTC
TAATCAGAATGCACTTCCATGACTGCTTCATAGAGGGATGTGATGCGTCAATTCTCCTGG
ATTCAACAAAAGATAACACAGCAGAGAAGGACTCTCCAGCAAATTTGAGCTTGCGTGGCT
ATGAAGTTATAGATGCTGCAAAAGCGGAACTTGAAAAAAAATGCCCTGGCGTGGTCTCTT
GCGCCGACATAGTTGCAATGGCTTCTACATATGCAGTTTTTGCGGCTGGGGGCCCGGTTT
ATGACATACCCAAAGGAAGAAAGGATGGAAGGAGGTCTAAAATAGAAGACACAAGGAATC
TGCCTCCACCCACTTTGAATGCCTCTGAGCTCATTACAATGTTTGGGCAACATGGATTTA
GTGCTCAAGAAATGGTTGCTTTATCTGGTGCTCACACACTAGGTGTAGCCAGGTGCTCGT
CGTTCAAAAACCGATTGAGTGATAATGTGGACCCAGATTTAGATTCAGGTTTTGCAAAGC
AACTGACCAAAACATGCAGCGCAGGCGATAATGCCGAGCAACCCTTCGATGCAACGAGAA
ACAATTTTGATAATGTCTACTTCAACGGACTGCAAAGGAAGGCTGGAGTCCTGAGTTCTG
ATCAAACCCTATTTGCCAGTGCAAAAACTAGAAACATTGTAAATGGTTATGCCTTCAACC
AAGCCATGTTCTTCTTAGATTTTCAACAGGCAATGGTGAAAATGAGCACCCTTGATGTCA
AGGAAGGTTCCAAAGGAGAAATAAGAACAAATTGCCGCAAAATGAACTAAGGAAGAAGAG
TACTTTTTTATGGAGAGAGTTGCGCGTTCAACTCTTCTTCATTGTGAATTATTGATGGGT
AAAACAATATCTGTCATTGTTTAATAGATAAGTTACATATATAATCTGTTGTCCTTTGAG
CTTGTTACTTGTACTGTTTCTTTGTAGTATTTGTACTTAGCTTTTCGCGTAAAGCAGATT
GAAGCCCAAAATACTA
>MdPRX66
TTCTTCTTCTCTCTTTGTTTCAGAGTTATATTGGTTATCAGAAACCCAGTTAGGCATCAG
TCATGGGTTCATATCATACTGGTTCATGCACTCCCACAAACACTAAAATCTCATTGTCAT
TATTTTTCCTTCTTGTTGGAGCTTCTGCTCAGTTGTCCTCTACTTTCTATGGAAAATCGT
GTCCTAATGCACTGTCCACCATTAAATCGGCGGTGAACTCGGCAGTGTCGAAGGAAGCTC
GTATGGGAGCTTCCTTGCTCCGTCTTCATTTCCATGATTGTTTTGTTAACGGATGTGATG
CTTCGGTTCTGCTGGATGACACGGCCAATTTCACAGGAGAGAAAACAGCAGGTCCAAATG
CTAATTCTTTGAGGGGATTTGATGTAATCAATACAATTAAATCTCAATTGGAAAGTCTCT
GCCCCAAAGTGGTCTCTTGTGCTGACATCTTAACCGTTGCTGCTCGGGACTCTATTGTTG
CATTGGGTGGACCTACCTATACAGTGCCATTGGGCAGAAGAGACTCCACCACAGCAAGCC
TAAGTGCTGCCAATTCCAACATACCCGCTCCCACATTGAATCTTTCTGGCCTAATTACTG
CTTTCTCAAACAAAGGCTTCACTGCCAAGGAGCTAGTTGCCCTCTCAGGATCTCATACAA
TTGGACAAGTTAGGTGCACATCATTCCGGGCACGTCTTTACAACGAAACAAACATAAGCG
ATTCATTCGCAACATCATTGAAATCAAGTTGTCCAACTAGGGGAGGCGATAACAATCTCT
CCCCACTTGATGTCACAAGTCCAACATCTTTTGACAATGCTTATTTCAGGAATTTGGTGA
GCCAAAAGGGCCTGTTGCACTCTGACCAACAGCTCTTTAGTGGTGGGTCTACAGACTCTC
AGGTGAAAGCTTACGTGAGCAATCCTGCAACCTTCAGAGCAGACTTTGCCAATGCTATCA
AAAAGATGGGAAACCTTAGCCCTCTCACGGGCACCAAGGGTCAGATTAGGACCGATTGTA
GAAAAGTCAACTAAGTTCTAGAACCAGGGGGCTGGCTTGTTTATTTCCAATTGTCTATTT
TGGATTGGTTGCGTTTTTATGATGTGGGGTTTTCTTAGAAGAATTAATTCCATTAATAAA
AGCATTTTTCTTGATGGCTTGTTTTTGTTATAGCGTGTAACATCAGGAAGGGTTGAGATG
CTGTAATGCTTGTTTTTGTTATAGTAAGTATGCAACATCAAATATGATTGTGTAATTTAA
AAGTAGAGAGTACGTGGGAATGAGATTTTATTTTATTTTATACTATACG
>MdPRX67
ATGTCGAAGGAAGCTCGCATGGGAGCTTTCTTGCTCCGTATTCAATTCCATGATTGTTTT
GTTAATGCAAGGGATCATTTCTACGGATGTGATGCTTCGGTTCTGCTGGATGACACACCC
AATTTCACTGGAGAGAAAACAGCAGCTCCTAATGCTAATTCTTTGAGGGGATTTGATGTA
ATCGATACAATTAAATCACAATTGACGCGTATCTGCCCCAAAGTGGTCTCTTGTGCTGAC
ATCATAACCGTTGCTGCTCGGGACTCTATTGTTGCATTGGGCGGACCTGCCTATACAGTG
CCTTTCGGCAGAAGAGACTCCACCACAGCTAGCTTAAGTGCTGCCAATTCCAATATACCC
GCTCCCACATTGAATCTTACTGGCCTTATTACTGCTTTCTCAAACAAAGGCTTCACTGCC
AAGGACCTAGTTGCCCTCTCAGGATCTCATACAATTGAGCTAGCTAGGTGCACAAATTTC
CGGGCACGTCTTTACAACGAAACAAACATAAACGCTTCATTCGCAACATCACTAAAATCA
AGTTGTCCAACAAGTGGAGGCGATAACAATCTCTACCCACTTGATGTCACAAGTCCAACA
ACTTTTAACAATGCTTACTTCAGGAACTTGGTGAGCCAAAAGGGCCTTTTGCACTCCGAT
CAAGCTCTTTAG
>MdPRX68
ATGGCTGCTGCCCCAATGTTAAGATTGTGTTTGATATTCTTTTTGGCCATGTCGATGATG
GTTTTTGTGTCATCAGCAGCTCCGACAGTTGGGTTGTATGGATCAAGTTGCCCTTCTGCA
GAGGCAATCGTGAGAAAAGCCGTGACGAAAGCTGTGGCAAGGAATCCTGGCATCGCTGCT
GGCCTCATCAGAATGCATTTCCATGATTGTTTTGTTAGGGGTTGTGATGCTTCTGTCCTA
CTTGATTCAACTCCCGAAAACCCATCCGAAAAAGAGCATCCAGCAAACTTTCCAAGCCTA
AGAGGGTTTGAAGTGATTGATGAGGCAAAGGCAGAACTCGAAGCAAAATGTCCAAATACC
GTGTCATGTGCTGACATCCTTGCATTTGCAGCTCGTGACGGCGCACTCCAAGTTGGTGGA
ATAAACTATGCAGTGCCATCAGGTCGGCGTGACGGGAGAATCTCCCTCCGAGATGAGCCT
AACGACCACCTGCCCCCACCTTCCTTCGACGCCAAGCAACTCGAGGAGAATTTTGCTCGA
AAAGGCCTTAGCTTGGACGAAATGGTCACATTGTCCGGGGCACATTCTATTGGTGTGACA
CGCTGTTCTACCATCTTGGATCGCTTGTATTCCTTCAATGCAACTCACCCTACAGATCCA
TCAATGGATCCCATATTTGCTAGAAACTTGAAGAAGAAGTGCCCTAGATCGTCTGACGAT
CCAAAAACGGTGCCACTTGATGTTCTTACACCAAATAAGCTAGACAATAAGTACTACACT
GATTTGAAGAACCACCAGGGCATGCTTGCATCGGATCAAACGCTTCTCACTAGCCGGTCG
ACGGCTGGGTTTGTAAGGAACAATGCCAGATTTGGTGCTGCATGGGCTAATAAGTTTGGA
GCAGCCATGGTGAAAATGGGATCTATTGATGTCCTCACAGGAAGACAGGGTGAAATCAGG
AAGAATTGCAGGGTTGTCAATTAG
>MdPRX69
ATGAGGATGTCTTTCCCCTTCTTTTCCGGCCATGGAAATGTCGCAGCTGTTGCACTCGTG
ATGTTGGTTTTCATGAGCACAACAAGCGAAGCCCAATTATCTTCTACATTTTATGACAAA
ACCTGTCCAACCGCTCTTACCACTATAAAAAATGCCATAAGAACAGCTGTTTCCAGTGAA
AGGCGGATGGCCGCGTCCCTAATCCGCCTCCACTTCCATGATTGCTTTGTCCAGGGTTGT
GACGCATCAATCTTACTTGATGACGCTCCTTCTATCACAAGTGAAAAGGGCGCATTTCAA
AACAACGGTTCTGTGAGAGGCTTTGAAGTCATAGATAAAGCAAAAGCTGAAGTAGAGAAG
GTCTGCCCTGGTGTCGTATCTTGCGCAGATATTCTCGCTGTAGCCGCTCGGGATGCATCC
GTTGCCGTGAGCGGTCCATCTTGGACGGTGAAACTTGGAAGAAGAGATTCCACCACAGCA
AGCCAAAACCTAGCTGAAAGTTCACTTCCACTTTTCACAGACAGCCTTGACAGCCTGAGA
GAGCGATTTGGCGACTTAGGCCTCAACGCGAGAGATTTGGTTGCACTGTCAGGTGCACAT
ACAATTGGACAGGCTCGTTGCGTTACATTCCGTGGCAGGATTTACAATGCAAGTGACATC
GATTCTAACTTTGCCACTACTCGCAAACGTCGTTGTCCAGCTGATGCAAACAACGGCGAT
GCAAATTTGGCACCGCTCGAGTTGGTGACACCGAACTCATTTGACAACAATTACTACAAG
AATTTGATTCAGAAGAAGGGTCTTCTTGAATCGGATCAAGTTCTTTTTAGTGGAGGTTCC
ACAGACAGCATCGTCTCCGAGTACAGTTCCAAGCCCGCAACTTTTAAGGCTGATTTTATC
ACCGCTATGATTAAAATGGGAGACATTAATCCTCTCACCGGTTCAGCTGGAGAGGTCAGA
AGGATTTGCAGTGCTCTCAACTAA
>MdPRX70
ATGAGGATGTCTTTCCCTTTCTTTTCCGGCCATGGAAATGTCGCTGCTGTTGCACTCGTG
ATGTTGGTTTTCATGAGCACAACAAGCGAAGCGCAATTATCTTCTACATTTTATGACAAA
ACCTGTCCAAACGCTCTTACCACTATAAAAAATGCCATAAGAACAGCTGTTTCCAGTGAA
AGGCGGATGGCCGCGTCCCTAATCCGCCTCCATTTCCATGATTGTTTTGTCCAGGGTTGT
GATGCATCAATCTTACTAGATGACGCTCCTTCTATCACAAGTGAAAAGGGCGCATTTCAA
AACAACGGTTCTGTGAGAGGCTTTGAAGTCATAGATAAAGCAAAAGCTGAAGTGGAGAAG
GTCTGCCCTGGTGTCGTATCTTGCGCAGATATTCTCGCTGTAGCCGCTCGGGATGCATCC
GTTGCCGTGAGCGGTCCATCTTGGACGGTGAAACTGGGAAGAAGAGATTCCACCACAGCA
AGCCAAATCCTAGCTGAAAGTTCACTTCCACTTTTCACAGACAGCCTTGACCGCCTTAGA
GAGCGATTTGGCGACTTAGGCCTCAACGCGAGAGATTTGGTTGCACTGTCAGGTGCACAC
ACAATTGGACAGGCTCGCTGCGTTACATTCCGTGGCAGAATTTACAACAATGCAAGTGAC
ATCGATTCTAACTTTGCCACTACTCGCAAACGTCGTTGTCCAGCTGACGCAAACAATGGT
GATGCAAATTTGGCACCGCTCGAGTTGGTGACACCGAACTCATTTGACAACAATTACTAC
AAGAATTTGATTCAGAAGAAGGGTCTTCTTGAATCGGATCAAGTTCTTTTTAGTGGAGGT
TCCACAGACAGCATCGTCTCCGAGTACAGTTCCAAGCCCGCAACTTTTAAGGCTGATTTT
ATCACCGCTATGATTAAAATGGGAGACATTAATCCTCTCACCGGTTCAGCTGGAGAGGTC
AGAAGGATTTGCAGTGCTCTCAACTAA
>MdPRX71
CTCTTTCCAATCCTCCAAGAAAACCCTATCGCAACCGAAAATGGCTCCTTCCCTTGGCTC
CCGACCCTTCGTTGTGCAACTTTTGCTGCTAGTTTTCTCCGTTTTGAGCACCGGCTTGCG
TGCAGGTGACCCTCCGTTAACTTTGGACTACTACAAATCTGCATGTCCGACTGTGTTTGA
CATTGTGAAGAAAGAAATGGAATGTGCTGTGCTCTCTGATCCTCGTAACGCTGCCTTGGT
AGTTCGGTTGCATTTCCACGACTGTTTTGTTCAGGGATGTGATGGATCGGTTTTGCTAGA
GGACACAATCGACCTGACAGGGGAGAAGAACGCTTTGCCCAACATACACTCTTTAAAAGG
TTTCAGAATTGTTGACAGAATCAAGAACCAGCTCGAATCAGAATGCCCAGGAATCGTTTC
ATGCGCTGATCTTCTCACTATTGCTGCAAGAGATGCTGTGATTTTGGTTGGTGGACCTTA
TTGGGATGTTCCTCTAGGAAGAAAAGATTCCGTAACTGCTAGCCCTGAACTTGCAGATGC
TAACATTCCTACTCCAAATGAAGGCCTTCTGAAAATCATCTCCAAATTTCTTTACCAAGG
CTTATCAGTCACAGATATGGTGGCTCTTTCAGGAGCTCACACAATCGGCATGGCGCGGTG
TGAGAACGTAAGAGAAAGGATTTATAGTGGCGAATTCGAAGCAACTTCAGGATTCAATCC
GCCGTCTGAGTCGCACCTCAGCAACCTGAGATCGACGTGCCCACCAGTTGGCGGGGACAA
TAACGTAACCGCCATGGATTACGTGACTCCCGAACTCTTTGATAATTCTTTCTATCAACT
GCTGCTGAAAGGGGAGGGAGTGCTAAACTCAGATCAGGAAATGTACTCTAGTTTGTTGGG
GATCGAAACGGGGGAGATTGTGAAGAAGTATGCAGCTGATCCAATTGCTTTCTTCGAGCA
GTTTTCGGAGTCGATGGTGAAGTTGGGAAATATTCCTAACGATGAAAGCTTTGAGAATGG
AGAAGTGAGAAAAAATTGCAGGTTTGTCAACACTTGAGAGCTGCAAAAAATGCTGCAACC
AGTCCTCACGAGAGAAGCTTCATTCGGAAAACCGTATTTGTTATAGTTATACCAAGAAAT
GATTACAAATTTAAATGTTAATTTACGTTTGAAAGTTAATGATATAAGAATGTTTTATAT
CCTCGTTCATAATACCTTGTGCAAAGTGAAAGATTGA
>MdPRX72
ATGGCATTCCATTCCCATGCCCTTTTCTCCCTTCTCACCCTAGTGTTTCTCATTCCCACC
CTAACAGTGACCCATGCCCAACTCTCCGAAAACTATTACGAGCAAACATGCCCCAAATTC
CACGAAACCGTCCACCATGTCGTCGTCGAAAAGCAAATAGCCACCCCCACTACTGCCGCT
GCCGTCCTTCGCCTCTTCTTCCACGACTGCGTCCTCGAAGGCTGTGACGCCTCCCTCCTC
ATCGCCTCCAACTCCTTCAACAAGGCGGAGAGGGACGCCGAGATCAACGCCGCCATCCCC
GGCGACGGCTTCGACATCATCACCCGTATCAAGACCGCCCTAGAGCTCCAGTGCCCCGGC
ATCGTCTCCTGCTCCGACATCCTCGCCGCCGCCGCCCGCAACCTTATCAACATGGTCGGG
GGACCCCACTACACCCTCCTCTTCGGCCGCAAGGATGGCCTCGTCTCCCGGGCCGATCGC
ACGGAGGGCCACTACGCCAAGGCCAGCATGACCGTCTCCGAGCTCATCAACCTCTTCGCC
TCCATCAACCTCTCTGTCCAGGATCTCGTCGCCCTAAGCGGGGCCCACACCATCGGCTTC
TCCCACTGCAGCGAGTTCGCCAACCGCATCTTCAAATTCAGCCCGACGTCGGAGATTGAC
CCCGCCCTCAACCGCATCTACGCTGAGGGGCTGAGGAAGCTATGCGCCAATCACACGACC
AACCCCGGGATGTCGGCGTTCAACGACGTCATGACCCCGGGGAAGTTCGACAACTTGTAT
TTCCAAAACTTGCAAAGGGGGCTAGGGTTACTGGCGACAGACCATGCCCTGGGGACGGAT
CCTCGTACGAAGCCGTTCGTGGATCTCTATGCCACCAACCAGGCAAAGTTTTTCGAGGAT
TTCGCCCAGGCAATACAGAGGGTCAGCTTGATGAACGTGAAAACTGGGAAGCAGGGCGAG
GTCCGCCGCCGATGCGACGCCTTCAACGACCTCAAGACTTGAACAACAAGAAAAGAAAAC
CTCAGCCAAATTTGAGCTCACCTATTGCTGTTGTAACCGATGTAATTTGTATTTTTTTAT
TTTTTTTT
>MdPRX73
ATGGAGATAGGCCCTCGTTTAATTACAGCGGCGGTTTTTGCCGTCACCTTGTGTTCCATG
ATCACTGTTCCTTGTTCGGCAGATGAAGTGAACAACCCGGGGAATGGGTTGCATGTGGGA
TTTTACGATCGGAAATGTCCCAATTTGGAGGAAATTGTGACTGACGTTGTGGCCAAGGCT
GTAGAGACGGACCAAAAGCTTCCTGCTGGCCTCATTCGCCTCTTTTTCCACGATTGCTTT
GTGAAGGGATGCGATGCATCAATTCTGTTGGATTCAACGCCCTCTAACGAGCCCGTAGAG
ATGCAATCACCGGCCAACGGTGGAATCCGAGGTATCGAAGTCATTGAAGAGATCAAGGCT
AGGCTAGAGCAGGAATGCCCGGAAACCGTCTCATGTGCCGACATACTAGCCTTTGCCACA
CGGGAAGCTGTGGCTTTCTCCGGTTTACCCCGTCACCAAGTCCCCGCTGGACGCCGCGAC
AGCCGCACTTCCCGTGCCTCCGACGTCATTCTTCCTTCTCCCGCAACACCAATGGACGAG
ATCATAGACTTCTTCTCCAGAAGAAACTTGACCCCAGAGGAAATGGTCGTCTTGTTTGGC
GCGCACTCCATCGGCACCGTCCACTGCAGCTTCTTCGACTATAGGCTGTACAATTTCGCA
CCAGGTCAGCCGCAAGATCCTTCACTAAACCCAGTATTTGCGGCTGACCTGGCTCAACAG
TGCCCTGCACCCAACACATTGCAGGGTGAGGAGGCTGAAAACAAGGTTGTTGACTTAGAT
ACTACACCGCTTGTCCTGGACAATCACTACTACATGAACCTGATACAGGGGAGAGCATTG
ATGCAATCGGATCAGGCTCTGGCGACCAATCCTCGCACCGGCGCGGAGGTGGCGAAACTG
GCTATTAGGTCTGATTCTTGGGCTCGGCAATTTGTTAGGGCCATAATTAAGATGGGGAGA
ATCAACGTTCTCACTGGGGATGCAGGAGAGATAAGAAAAAATTGTCGGAACTTTAACTAA
>MdPRX74
ATGGAGATGGGCCCTCGTTTAATTGCCACGGCAGTTTTTGTCGTCATCTTGTGTTCCATG
ATCGTCGTTCCTTGTTCGGCGGATGAGGTGAACAACCCGGGGAATGGGTTGCATGTTGGA
TTCTACGATCGGAAATGTCCCAATTTGGAGCAAATTGTAACTGACGTTGTGGCCAAGGCT
GTAGAGAGGGACCAAAAGCTTCCTGCTGGCCTCATTCGCCTCTTCTTCCACGACTGCTTT
GTGAAGGGATGCGATGCATCAATTCTGCTGGATGCCACGCCCTCTGACGAGCCCGTAGAG
ATGCAATCACCGGCCAGCGGTGGAATTCGAGGTATCGAAGTCATTGAAGAGATCAAGGCT
AGGCTAGAGCAGGAATGCCCGGAAACCGTCTCCTGCGCCGACATACTAGCCTTTGCCACT
CGGGAAGCTGTGGCTCTCTCCGGTTTACCCCGTCACCAAGTCCCCGCCGGACGCCGCGAC
AGCCGCACTTCCCGTGCCTCCGATGTCATTCTTCCTTCTCCCGCAACACCAATGGACGAG
ATCATAGACTTCTTCTCCAGAAGAAACTTGACCCCCGAGGAAATGGTCGTCTTGTTTGGC
GCGCACTCCATCGGGGCGGTCCACTGCAACTTCTTCGATTACAGGCTGTACAATTTCGCA
CCAGGCATGCCACAAGACCCTTCACTAAACCCAGTGTTTGCGGCTGAGCTGGCTCAAAAG
TGCCCTGCACCCAACACATTGCCAGCTGAGGAGGCTAAAAACAGGGTTGTCGACTTAGAT
GCCACACCGCTTGTCCTGGACAATCACTATTACACGAACCTGATGCAAGGGAGAGCATTG
ATGCAATTGGATCAGGCTCTGGGGACCGATCCTCGCACCGGCGCGGAGGTGGCGAAACTG
GCTATTAGGTCTGATTCTTGGGCTCGGCAATTTGTTAGGGCCATAATTAAGATGGGGAGA
ATCAATGTTCTCACTGGAGATGCAGGAGAGATAAGAAAGAATTGTCGGAACTTTAACTAA
>MdPRX75
GTAGAGAATAGAACACGAGAGATGGCCATGAACTTAGCTTTGTTTTCACTATTTCTGGGC
GTTGCGATTGTTTTTGCAATCGTACCGACAATCATAGGAGGAGGATATGGTGATGAGGAT
TGTGGTGACCTCTTGGGAAACGATGTGTACAAAGATAGATGCCCAGAGACGGAGGCCATA
ATATATGCCGGGGTCAGGCTGGCTGTGTTTGAAGACCCAAGAATGGCAGCCTCTCTCCTT
CGTCTCCATTTCCACGACTGCTTTGTTAATGGCTGCGATGCTTCAGTGTTGCTAGATGAC
AATGATAACTTTGTTGGGGAAAAAACAGCAGCGCCTAACTTAAACTCTCTGAGAGGTTTT
GAAGTGATTGATGCAATAAAACAGGATCTTGAAATTGTTTGCCCTCAAACAGTTTCCTGT
GCTGACATTCTTGCAGTTGCTGCCCGAGACTCCGTTGTTGTGTCTGGTGGACCTAGCTGG
GATGTTCAAATGGGAAGGAAGGACAGCTTCACTGCTAGCAAATCGTTAGCAAATAACAAC
ATTCCAGGCCCAAATTCTACTGTTGCAACACTGGTTTCCAAGTTCCAAAATGTAAACCTT
AGCTTGAAGGACATGGTTGCACTCTCTGGTGCACACACGATGGGAAAAGCACGCTGCACC
ACCTTCACTGCCCGCCTACAAGGCTCCACTAATCCAAATGGTCCGGAGGCGTCTCTTGAA
TACGTTCAGTCGCTGCAGCAGCTGTGCTCAGATTCTGATGGCAACACGCTGGCAAACCTT
GACCTAGCAACCCCAGCAACGTTTGATAACCAGTACTATCTTAACCTTCTCTCCGGGGAG
GGTTTGCTTCTGTCCGACCAGAATCTCGCAACCGGAGATGATCAAACGCGTGAACTGGTA
GAAACCTACGCACAAGACCCGTCCGCCTTCTTCGAAGACTTCAAAGATTCCATGGTAAAA
ATGGGAAGCTTGGGAGCAGTTACCGCGATGAATGGAGAGATTCGCAGGGACTGTCGAAGT
GTCAATTGATCTTTTAGCCTAATGTGGTA
>MdPRX76
GAAAAAGTTGATATCTTTCTCTTTAAGTTCACCTACTGGCTACTGGGTGTGGCAGAGCCA
GGCAGAGTCCTGAGTTTTCAAATACCAGCAGCGGTGAAGTTCCAACTAGGATTTAATTAT
AATACTGCAGCCAATCATCACAATGGATCTGATAGCTATAGTTGTAGGACTACATCTCTT
TGTTTTCGGCATTTGTGTTGAAGGGCAAGGCCTTTCTTATAATTTCTATGAGAATTCATG
CCCACAAGTTGAAGCCATTGTTAGAGCTGCCATCCAGCCTATTTTTCTTACTGATCCCAC
TTCTCCTGCTGCTTTTCTGAGGCTCATGTTCCATGATTGCCAAGTTCAGGGCTGTGATGC
TTCAATTCTTGTGGATCTGAATGCGAACAACGTGCCATCCGAGATGGCCGCAGGGAAAAA
CTTCGGCATCCGAAAGAGGGAGTCGATAAACATACTGAAATCAATGGTTGAATTACAATG
TCCCCAACAGGTATCTTGTGCTGACATTCTTGTATTGGCGGCTCGAGAAGCTGTGGTTGT
GTCAGGAGGGCCGCAAATAAAGGTTGCTTTGGGAAGGAGAGATTCCCCTTTTGCTCCAAG
CTACAAGCATGCAGATTCTTTGCTTCCTTCTGCCACTACTGGAGTTGATGGCATGCTTCA
ATTATTTGCCAATAAAGAAATGACAGTTGAAGAATCTGTGGCCATCATGGGTGCCCACAC
GCTAGGAGTTACGCACTGTTTGAACATCCTAAATCGTCTAAACCAAGCAGATGAAGGTGG
CCAAGTACAAGGCATGGCACCTGGGTTTGAATCGTTTTTAAGGCTAAACTGTCCACAAGG
GTCTTTGGCATCAAATGCAAGCTTTGTTCTTAATGACCCTACAACACTTACATTTGACAA
CCACTACTACAAGAATGTAATTAGAGGCCACGGGGTCCTCAGAGTTGATACTGAAATGAT
AATGGACCCGCGCACAGCTATGGCTGTCAAGCGATTTGCTGCGAATCAGGATGATTTCTT
TCAGGCGTTTTCTTCTGCCTTTGTCAAGCTCTCCAACTCAGGAGTTTTAACTGGGAATCA
AGGCGTTGTCAGAAAGAATTGCAATGCATTAGACTGAAGAGCAAGAGGTGCTCATAGTTT
GTCATACCATTTTTTCCGTAAATTTCGTATAATTACTGTTCAGTTCATGTTGAATGTGAA
TCTTCAGTGTTTTTCACAACTTCAGATCAAG
>MdPRX77
ATGAAGCCTAGCATAAATGCGGTGTTAGTTTCTCTTCTTCTGCTCATTGACGTTGTTAGC
GTTTGTCATGGCGGTGGGCTGAGTCCGGTGTTCTATGAAAAGAGTTGCCCTCAAATTGAC
AGAATAGTGAGGAACATCACATGGAGCAAGGTTGCAGAAAATTCTACCATGGCACCGAAG
CTTCTACGGATGCACTACCATGACTGTTTTGTTAGGGGATGTGATGCATCATTATTGCTA
GATTCAACCAGCGGGAACCCGGCGGAGAAGGAAGCAATACAAAACAGTAATATTAGAGGT
TATGAGGTTATTGATGAAATAAAAACCAGATTAGAACAAGAGTGTCCCGGCATCGTCTCA
TGTGCTGATATTGTTGCCTTGTTTGGAAGGCCCATGTGGCAGGTTTTAACCGGGAGAAAA
GATGGAAAAGTCTCCCTTTCGTCAGAGGCTTCAATAAACTTACCCTCCGCAGGTGCAAAC
TTCACCACACTCTACCAGCAATTTATTGGTTTGGGGCTGAACATCATAGATCTTGTGGCT
TTATCAGGTATGAGCACATACAATTGGAGTGGCACATTGCGCAGTATTTCAAAGGAGACT
GACGTAACCGGAAAGGGTGACATAGACCCTACACTTGATCCAGAATACGCAGAGTTCGTG
AGAACACAATGCACCAACCCGGGCGTCGCCGTGGCACTGGACGCCAACAGCTCAGCTTCC
TTTGACAGCCATTACTTTGCGGGGTTGAGGCAAAACAAAGGCCTCTTGAGATCAGATGCT
GCGCTGCTCACTGACCGGCGTTCGGCTCACATTGTAAGACGTTTTGAGAAGTTCCCTGTT
TTCATGACCTACTTTGGGAATTCAATGAAGAAAATGGGTTCCATTGGAGTCATAACACGA
GAAGAGGATGGCGGAGAGATTAGAAAGAATTGA
>MdPRX78
GTTGTTTATTTTTAACAGCAATATGCTTTTAGTTTTTAAGTTTTAAAATCATGTCAATCT
TGTATGTCCCTAATGTCATTGTATAAGTAGGTCTCGAATCCCCATAGCACAAACACTAAC
ATCAAATTAAAGATATTAAGACATGGAAACTCGTAGTTGCATTCTCCTATCTGCTTTTCT
CATCCCTTTCCTTCTTGGAACAGCTTGTGCTCAACTTAGGACAGACTTCTACAAAGGCAC
GTGTCCAAATCTTGAGTCCATAGTCTCTTCTGCTGTCAAAACCAAGTTCCAGCAGACTTT
TGTAACTGCTCCAGCCACTTTGAGGCTCTTCTTCCACGACTGCTTTGTTCGGGGTTGTGA
TGCTTCAGTGTTGATTCAGTCACCAACTAATCAGGGGGAGAAGGATCACCCCGATAACCT
TTCGCTTGCTGGAGATGGATTTGACACTGTGATCAAAGCCAAGGCAGCGGTTGATGGCGA
TCCTAACTGCAAAAACAAGGTTTCATGTGCAGATATTCTTGCTCTGGCTACTAGAGATGT
TGTACAGCTGGCTGGGGGACCATCTTATACAGTTGAACTGGGTAGGCGAGATGGAAGGGT
ATCTACTATGGCTAGTGTTCAGAGACGCCTTCCTTCCCCTACTTTCAATCTAGACCAGCT
TAACACCATGTTTACCTCTCATGGTCTCTCCCAGACTGACATGGTTGCATTATCAGGTGC
GCACACACTTGGTTTCTCTCATTGCAGCCGGTTTTCCAAGAGAATCTACAGCTTCAGCAG
CAAAACCCGTATTGATCCGACACTCGATCCAGCTTATGCATTGCAGCTTCGACAGATGTG
TCCAACTCGAGTGGATCCCAGAATTGCCATTAACATGGACCCAACCACACCTCGAGCATT
TGACAATGTTTACTTCCAGAATCTTCAGCAAGGAAAGGGTCTGTTCACCTCTGATCAGAT
ACTGTTTACAGATACAAGAACAAGGGCAACCGTCAACCAATTTGCATCAAGTAATGCAGC
TTTTAATCAAGCTTTTATACAAGCCATGACTAAGTTAGGCAGAATTGGGGTTCTGACGGG
CAATCAAGGCGAGATTCGGCGAGACTGCACTCGCCCAAACTAGAATGGATTAAACTGGAT
AGATTCAACTGGATAATCTCTCGAAAAACTATTTTTATATTGATTGAATTTTTTTTTTTT
TTTTGGTTATTATGGGAGTGTAAAACTTCGTTATGCATAGTCACAATGTTTGAGTGTGAG
AGTAACTCATCAGCTTCAGGATACAATTAGCAGTTAGTTGGCAGAGGGAAATGTATCACT
GTTTTTATTTCGTAGAAAAGCTCTGCTTGATTAGCTGTGCAAGGAATCTTCAAGTTGCTG
GAATAATGCATTTTTAGCAGTTAATTTATATGAAATACTTGAAGATGGAAAAAAAAAAAA
TAACTTTATTTGGT
>MdPRX79
GTTCATAACTCGTATTTTTCCATCTATAAATGTTCCTCTACATCCTAATGTTTTCATAAA
CTAATACTCCTCATCAACATCAGATCCTTATCATTGTTCTCCTTTCGATTACTAATTTTG
GAGAGAGAGACAAACATTTGAGATGAAGATCATTAAGACTTCGATCCTAGCACTTTTCTT
TCTTCTTCCTTTTGTAGTGGCTGACCTTAGGGTTAATTTCTATAATGCTACCTGCCCCCA
AGCTGAATCAATCATACGTCAAGTTGTGCAGAAACGGTTTGCAACTGATTCATCTATCAC
TGGGGCCTTGCTTCGCATGCATTTCCATGACTGCTTTGTTAGGGGTTGTGATGCATCCAT
ACTTATAGATTCAACCAAAAAGAAGTCATCTGAAAAATCGGCAGGGCCAAACTTGACTGT
ACGAGGATACGAGCTTATTGACGAGATCAAGAAAAGCCTGGAGGCTGCATGCCCTTCAAC
TGTATCCTGTGCCGATATTGTAACCCTAGCAACCCGGGATTCAGTGGTTCTTGCAGGAGG
GCCAAACTATGCTGCTCCAACAGGACGCCGTGACGGGCTCGTATCAAACCCTACCGACGT
TAACTTGCCCGGTCCATCATTTTCAGTATCTCAGGCATTGCGATCTTTCAATGTCAAAGG
GATGACCCTAAATGACATGGTGACCCTATTGGGTGCACACACGGTTGGTTTTGCCCACTG
TAATTTTTTCCAAGATAGGCTCTCAAATTTTCAAGGGTCAGGATCTCCTGATCCTTCAAT
GGATCCAGCTTTGGTTTCAAAGTTGAGCACACTTTGTGCAGCTAGTAACAACCCCACTAC
ATTTTTGGACCAAAACACATCTTCCACTTTTGATAACCAGTTCTACAACCAGATTCTTTT
GAAAAGAGGTGTGTTGCAGATTGACCAAGAGCTTGCTTCGGATACATCTACGGCTGGTAT
TGTTTCTGGATTTGCATCAAACGGCGTGAGGTTCAGTCAGAGCTTTGCAACTGCTATGTT
AAAGATGGGGAGTCTCCAGGTTCTGGTTGGAAATGGGGGTGAAATTAGGAAAAACTGTAG
GGCTTTTAATCCTGCCAAGTCAAAGAACTAAAGTATGTTAAGAGGGCTCTAATTAATTGT
TAATTAGTTTCAATATTCTTTCCTGTGAAGAATCTGAAGAAATAAGTCTTACTAAGTCGT
TGTGCATGGTTGTTTGATTATGATTGATAACTACTAGCCAGAGGTGGCAATCATGTATGA
GGTGATAGGAATTATGCCATATGGATAAGCAAATCTCAGAATATCTATGTATTAGAACTA
GTGGCGACCATGTATTAATGGACAAAAACATATCGAAGTCGAACTATAATAAAATAAGAA
AATGCATGTTCTTTTC
>MdPRX80
ATGGCTATTGCCATACTTCTTCTTCTCTTCTTCTCCATTCCCTTCTCCGAATCGAAGCTC
ACCAAAGATTACTACAAGCAAACTTGTCCAGACTTTCAGAAGATTGTCAGAGACACCGCG
TCCCAAAAGCAAGCCGCCCAACCCACCACCGCCGCAGGCACTCTCCGCCTCTTCGTCCAC
GACTGCTTAGCTGAGGGTTGTGACGGCTCCGTCCTCATTGCCTCCAACCATCTCAACAAG
GCTGAGCGCGATGCTGAGATCAACGAATCCCTAGCAGGTGATGGTTTTGAGGTGGTAGTC
CGTGCCAAGACCGCCCTGGAGCTCACCTGCCCAGGGATTGTCTCGTGCGCAGACATTCTC
GCCGAGGCCACACGTGACCTTGTCACGATGGTTGGTGGACCTTTCTACTCCGTCCGGTTG
GGACGAAAAGATGGACAGGTTTCCCTTGCGTCCAAGGTTGAGGGAAACTTGCCAAGAGCA
AACCAAACCGTGGATGAGCTCATCAAATTCTTCGCCGCTAGGGGTTTCACAATTGAAGAA
ATGGTTGCCTTAACTGGTGGACACACAATTGGATTCTCTCATTGCAAGGAGTTCACTGAC
AGGCTTTTCCATTACAGCAAAACTACTCCAACAGACCCAGAAATCAACCCTAAATACGCC
GAAGCCTTGAAGATGACATGCGGTAACTACACAACTAACCCCGCCATGGCTGCCTTCAAC
GACGTGATTACACCTGGAAAATTCGATAACATGTACTATCAGAATCTAAAGAGGGGCTTG
GGGCTGCTGGCATCGGACCATGCACTTGCTAAGGACCCGAGGACGAAGCCTTTTGTGGAG
TTGTACTCTACTGACCAGGCGGAGTTTTTCAAGGCTTTTTCTCATGCAATGGAGAAGCTT
GGACATCATGAGATTAAGACCGGGCATCAGGGAGAGCTACCTATGTCTCAATCCATGACT
CTTCCAATCCTTTTCCTTCTCTTCCTCGCCATTCCATTATCCGAATCTAAGCTCTCCATC
GACTACTACAAAAAAACATGCCCTGACTTCGAAAGCATTGTCCGTGACACTGTGACTTCA
AAACAAATCGCCAGTCCCACCACCGCGGCAGGCACTCTTCGTCTCTTCTTCCACGACTGC
ATGGTCGAAGGCTGCGACGCTTCCATCCTCATCTCCTCCAACTACGTTAACACAGCAGAG
CGTGATGCCGACATCAACCAATCCCTCTCGGCAGACGCCTTTGACCTCGTGGCAAGAGCC
AAGACCGCCCTCGAGCTATCCTGCCCAGGCATTGTTTCTTGCTCCGACATCCTCACCTTA
GCCACACGCAACCTGGTCACGATGGTCGGCGGTCCGTTCTACAAAGTCCGATTGGGACGG
AAAGACGGACAGGTTTCCAAAGCTTCACTAGTGGAAGGAAATCTCCCAAGAAGCAACCAA
ACCCTAGATGACATGATCAAATTCTTCGGTACAAAGAGCTTCACACTCCAAGAAATGGTG
GCTTTGTCCGGTGCACACACAATTGGATTCGCTCATTGCAAAGAATTCGCCGACCGGATT
TTCAATTACAACAAAACTACACCAACAGATCCTGACATGTACCCAAACTATGCTCAAGGG
CTGAAGAAAATTTGTGCAGACTACAAAACGAACATTGCCATGTCTGCCTTCAACGATGTG
ATCACACCCGGCAAGTTCGATAACATGTATTATCAGAATCTGAAGAGGGGTTTGGGGTTG
TTGGCATCGGACCATGTACTTGTTAAGGACCCGAGGACGAGGCCTTTTGTGGAGTTGTAC
TCGACGGACCAGGGTGCTTTTTTCAAGGCTTTTGCTCATGCTATGGAGAAGCTTAGCCAT
CATGGAGTTAAGACTGGACGTAAAGGAGAGGTCAGGCACAGGTGTGATGCTTTTAACTCG
ATTAAAGCTTAA
>MdPRX81
TAAAAAAGTACGTGGAAATATTCTTCCTTGGAGCAGGTGACACCAGAAACACTGTCGAGC
ACGCAGAGATATCAAATTTGACAATGTCAATAGCTCGTTATCCAGAGTAGTAGGTGGTCC
AGTGAGGATTTGGTAGGGGAGTGGTTCCATTTCTTCCATTAATTCACCTGTATATATTAA
CTAGTCACCATGCAGTGAGAGTAAGCCATACACTCAAAGCCTTGGACTTGAATTATCAAT
GGCAGTCTTCAGAGGAACTTTCTTAGGTCTTGTAGTTGTGACATTGGTGGTCTCAGCCAC
GCTCTCCGCCGCTCACCCAGAAGGGTTCAACTTCGGGTGGGGATCCCGATGGGGAAGTAA
ACCTAGTACTGATCATCATGGTGGCGGGCATGCTCCGGCGGGTGGGTCTCACGGTCTTTT
CCCACAATTCTACCACTCGTCGTGCCCTCAGGTTAACGATATTGTCATCTCGGTGCTACA
GCGAGCCATCGGGAAGGACCCCCGGGTGGCAGCCTCTTTGCTAAGGCTTCACTTCCATGA
CTGCTTTGCTCAGGGTTGTGACGCCTCGGTGCTACTAGACAACAGCACGACAATATTAAG
CGAAAAGGGGGCAGGTCCAAACGTGAATTCTCTTAGAGGGTTTGAAGTGATCGATGAGAT
CAAAGCCGAGCTAGAAGAAGCATGTCCCCGGACTGTGTCATGTGCTGACATTGTCGCTCT
TGCTGCTAGGGCATCCACTGTACTAAGCGATGGACCTAATTGGGTGTTGCCACTAGGAAG
AAGGGACTCCAAAACTGCAAGTGTAAAAAGCTCAAACAACAACATTCCATCACCAAGATC
CAATCTCTCAACCCTAATAACCGCCTTCAAGCGTCAAGGTCTTGATGAAACTGACTTAGT
TGCCCTCTCAGGAGGGCATACAATTGGGGTTGCAAAGTGTTCCACGTTCAAGAGGAGGCT
GTACAACCAAAACGGGAACGACCAACCGGACTCGACTTTAGAGAGAAGTTACTACTTTGG
TCTGAAATCAGTTTGCCCTAGCAGAGGTGGCGACAACAACATCACTCCCTTGGACTTTGC
TTCCCCTGCAAGGTTCGACAACACCTACTTCCAGCTTCTACTTATGGGAAAAGGACTTCT
CACTTCAGACCAAGTGCTTCTAACTGGAAATGGAAGGAAGGCAGCTGAGCTGGTGAAAAC
CTATGCAGACAATGAGCGCTTATTCTTTCAGCAGTTTGCTCAGTCCATGGTTAAGATGGG
GAACATTAATCCTCTCACTGGATTAAAGGGCGAAGTCCGAAAGAACTGTCGTCGCGTTAA
TTAAATAATTAACTAGCTAATTAAAGTTGATTTCAGTGTGTTTGAACTAATTAATTAAGG
ACTGTTTGTTTGCAAGTTGTAACCTTCAATTCTTGTAAACTAAACTTGTGTGGTACTTTT
TATAAATAAGCATGATGAAACAAGGGCCAATTATCCAGT
>MdPRX82
GCCACCTCACGTTAATTAACCTTTATATAGACATGCTTCACATGCATGACACTAACGCAA
TCAAGAACCTACTGTATTCAACTTTTCAAATGAATTCCAAAAGCACCTTCTATCTTCCTT
TACTCTTTCTTCTCCTCCTCCTCAAAAGCACCTTTGCTCAACTTCATGTAGAGCACTACA
GAAAATCATGCCCTAATGTTGAATCAATTGTTCATGCTGCAGTCAAGCTGAAGTTTGAGC
AGACTTTTGTCACAGCCCCAGCCACTCTCCGGCTCTTCTTCCACGATTGTTTCGTTCAGG
GATGCGATGCTTCAATAATGCTAGCGTTTCGGAACAACTCAGCGGAGAAGGATAATTCGG
ATAACCTTTCACTCGCCGGAGACGGGTTTGACACGGTGATCAAAGCCAAGGCTGCTGTTG
ATAGAGTGCCTAATTGCAGGAACAAGGTTTCTTGTGCTGACATTCTGGCCTTGGCCACAA
GGGATGTCATAAGACTGACTGGGGGACCATTCTACAAAGTTGAATTGGGAAGACTTGATG
GGAGGACTTCTACAAAAGCAAGTGTGAGACAACATCTTCCCCATCCTGATTTTAACGTAG
AAGAGCTTGATTCATTGTTCGCCAAACACGGTCTCTCTCTAACTGATCTTGTCGCGCTCT
CAGGAGCACATACAATTGGATTCTCACATTGCAACAGATTCACTCACCGGATCTACAACT
TCAAGAGCAAGAACAGAATCGATCCAACGATGAACGTCGCATATGCAAGGGAGCTCAGAA
AAGAGTGTCCCAAAAATGTAGATCCGAGAATTGCAGTTACCATGGACCCACACACGCCGC
AGAGATTCGACAATGTGTACTACAAGAACCTTCAGCAAGGGAAAGGGTTGTTCACTTCTG
ATCAGTCCTTGTTCACTGACACCAAATCAAGAAAAATTGTCAACTTATTCGCAGCGGATG
CCGCCGCCTTTGAACGAGCTTTTGTGGCAGCTATGACAAAGCTTGGAAGAGTAGGGATCA
AGACCGGAAAGCAGGGTGAGATTAGGCATAATTGCGCTGCTGTGAACTAGATTATTCCGT
ATATTTATGGTTTTGTTTGCAAAAATTTTATTTGCTAGGCTAATCCACTGAGTTCCATAA
GTACTAGTTGCTTATCATAATAATCATCGTTAATGGTTTACCCATGATTGTAGCTCTAGT
GGGAGAGAGCATTTATCCGACATCTACTAGGTTCAAATTTCTCTCCCTTTCTTGTGTCCC
TTCCCTTGCCACGAAAAAAACAATATAAATAAATTACGATAA
>MdPRX83
GTAGTGGTACATGTTTTGGTAGTGAAAGAGTGAACTAGAAATATAGATTTAAATTTCTAA
AACCCAATTGGGTTTGCGTTTTCTTGTGCATAGCAGATATGAAAGCCGTGGTGTCTGTTT
TGCTTATCATTCTGGTAATGGTTTTGCCTGCAAAAGGTCAACTGAAAGCTGGATTCTACT
CTTCCTCATGTCCAAAAGCAGAGGCCACGGTGAGATCCACAGTTGAATCATACTACAACA
AAGATCCCACCATTGCTGCAGGCTTGCTCAGGCTTCACTTCCACGACTGCTTCGTTCAGG
GTTGTGACGGTTCGGTTTTGATCAAGGGCGCTTCATCGGAGGGGAATGCCTTGCCGAATC
AAGGGTTGAAAGGATTCGAAGTGATTGATGATGCAAAAGCTCAAGTAGAGGCCTTGTGTC
CTGGAGTTGTCTCGTGTGCCGATATTCTTGCATTGGCTGCTCGAGATTCTGTTGACTTAA
GCGACGGTCCAAGTTGGTCAGTGCCTACCGGAAGAAGGGATGGCAGGGTCTCTTTGTCAT
CTCAAGCCTCAAACCTACCTTCTCCTCTTGATTCAGTTGCCGTGCAAAGGCAAAAATTTG
CTGCTAAAGGCCTCGACGATCATGATCTCGTAACCCTAGTTGGGGGACATACCATTGGCG
AAACGCACTGCCAGTTTATCCGATACCGGCTCTACAATTTCACAGCCACAGGCAACTCCG
ACCCGACCATAAATCAAGCATTCCTAGCACAACTCCAAGCTCTGTGCCCGATGAACGGTG
ACGGAACGAAGCCGGTGGCATTGGACAGAGGAAGCCAGACCAAGTTTGATGTGAGCTTCT
TCAAGAATGTGAAGGATGGAAATGCAGTTTTGGAGTCGGATCAGAGGCTTTGGGGTGATG
ACGCAACGCGTAAGATAATGCAAAACTATGCTGGCAACATTAGGGGATTGCTAGGGTTTA
GATTTGATTTTGAATTCCCAAAAGCTATGATTAAAATGGGTAGCATTGAGGTGAAAATTG
GTACACAAGGTGAGATTAGGAAAGTGTGCTCAAAATTTAATTAATCCTTCCAGAAAGGTG
ACACGTATAATAATGTAAAATAAAAATAAATTTGTTTGTGTGGGAAATATTCTGAGTGTG
ATGTTGACATTAATAAGCGTTGATATTACTTATTAAAATATTTGTTATAGTATGT
>MdPRX84
TTTTTATGTCCCACACTTAAATTACGCAGAGTTAAGCAAGAAAGTTGTTCTAATCTCTCA
GGATGGCTTTCAATCCTGCATTATTGAGCTCAATCTTCATCGTCCTTTTGGTATTTTCCA
CAGTGACAAACGCGCTGAGCTTGAATTACTACGACAAGAGCTGTCCCAATGTCGAGCAAA
TTGTTTCTAATGCCGTCAAGAAGGGGAAAGCCAACGACGGAACTGTCCCTGCTGCTCTGC
TCCGGATGCACTTCCACGACTGTTTCATAAGGGGCTGTGATGCATCTGTGCTGTTGGACT
CCACCAGAGGCAACAAAGCAGAGAAAGATGGGCCACCAAATATTTCTCTGCATGCGTTTT
ATGTCATTGACAATGCAAAGAAACAAGTGGAGGCTTCCTGCCCTGGTGTTGTTTCATGTG
CTGATATCTTGGCTTTGGCAGCAAGGGATGCTGTTGTGCAATCCGGAGGTCCGAATTGGG
CCGTGCCGAAAGGAAGAAAAGATGGACGAACATCAAGGGCTAGTGAAAGCGTGCAACTGC
CGGGTCCAACCTTCAACATATCTCAACTGCAGCAGAGCTTCTTTCAGAGAGGTCTGTCCT
TGAATGACCTGGTGGCTCTTTCAGGAGGGCACACTCTAGGGTTCGCCCACTGCTCATCGT
TCCAAAACAGAATTTACAACTTCAATGCCACACGCGACGTTGATCCAACACTGCGCCCAT
ACTTTGCTGCAAGTTTGAGGAATACGTGTCCCATCAAGAACAGACCGAGGAATGCCGGTG
CCACAATGGATTCTTCTTCTACAATTTTTGATAATACATACTTCAAGTTGATCCTCCAAG
GAAAGAGCTTGTTTTCTTCGGACCAAGCTCTGGTCAGTATTCCACGGACTAAAGGTTTGG
TTACTAAGTTTGCTTCCTCAAACCAAGCGTTCTCAGATGCTTTCGTGATGTCTATGATAA
AGATGAGCAACCTTAATGGTGGACAAGAGATCAGGAAAGACTGCAGGGTAGTAAATTAAA
CGAGGGCCGCCAAGCTTAGTTGTAGCCGATTGTATAAACATGAGAACTGGGAAATCCATC
AAGTCGGTGGTTCTCTATCATTAACTTTCGAGTTTTGAAAGATTTGTGAAGGAAATTGTT
TGTGTGCTGCGTTTCATAATGTTTGAAAGGATCTTGTTACAACAAAATTCTGT
>MdPRX85
TCAATTTCCCAAAAGCATGAAAGCTACATACCAACTCCCACCTTCTCTTTTGATCCTGTC
TACAAACTCCAGTCTCTCTTTCTCTCTCTCTCTCTCTCTCTCTCTCTCTCTCTCTCCACA
AATATCCTCTATAAATGTCATCAATCCACCCAAAGGATTCAGCAAACCAAAATATTCAAA
TTTCAAGTCTTTCTTCTTCTCCAAGAAACTGCATCATGGCTCAGTCTATGAGCTTCCTTT
TAGCCCTTTCTCTTCTTGCATTATTTCCACCATGTTTCTGTGACAAAACTCCTGGTGGGT
ATCTCTACGCACAGTTCTATGACCACTCCTGCCCCAGAGCAAAACAGATTGTCAAGTCCG
TTGTTGCAAAAGCCGTTGCAAGAGAAGCCCGAATGGCGGCTTCTTTGCTCAGACTGCATT
TCCATGACTGTTTCGTGAAGGGTTGTGATGCATCAATTCTGCTGGACAGTAGCCAGAACA
TAATCTCCGAAAAGAGGTCTGTCCCGAACCAGAATTCAGCGCGAGGGTTCGAAGTGATCG
ACGAAATCAAGTCTGCATTGGAGAAGGAGTGCCCCAGCACTGTGTCTTGTGCTGACATTT
TGGCTCTTGCTGCTAGAGACTCAACTGTTCTGACTGGGGGGCCAAGCTGGGAGGTGCCAC
TAGGAAGAAGAGATTCAATTGGAGCAAGTTTGAGTGGCTCCAACAACAACATCCCAGCCC
CAAACAACACATTCCAAACCATTCTCACCAAGTTCAAGTTGAAAAAGCTCAACATTATTG
ATCTTGTGGCACTGTCTGGAAGCCACACCATTGGAAATGCCAGGTGCACCACCTTCAGGC
AGAGGCTGTACAACCAGTCCGGCAATGGCCTGGCCGATTCCACTCTCGACCAGTCCTACG
CCGCCCAGCTTCGAACCCGGTGCCCGAGATCCGGCGGGGACCAGAACCTGTTCTTCCTGG
ACTTTGTGAGCCCCACAAAGTTCGACAACAGCTACTTCAAGAACTTGCTGGCCTCCAAGG
GACTTCTGAACTCGGACGAAGTTCTGGTCACGAAAAGTGAGGTGTCGAAGAAGTTGGTGC
GGCAGTATGCAGAGAACAACGAGCTTTTCTTTGAGCAGTTTGCGAAGTCCATGGTTAAGA
TGGGGAATCTTTCTCCGCTTACTGGGTCGACGGGAGAGATTAGGAAGAGGTGCAGGAAAG
TTAACTCTTAGTTATGATTAAGGGTGAATAATTTTTGTATGCAGTTTGTGTTTTTTTTCT
TTTTCTTTTTCTTTTTTTTGTGTGTATTTTGTGCTTTCAAGGATAAATAGTGGGCATCCC
ATGATGTAATTTAGTGTTGCTGTATTTTAATGGAGATTGCACTTACTTTTTTTACA
>MdPRX86
GTATTAGTGACAACTTAATTAGAGAATTTATATATTCGTATTCCAGAAAATGGATCACAA
ACTTTCCTTTCTTAATACCTTGCTTTGCCTCTTGTTCCTAAGCCCTAATCTTATGTTCTG
TCAGCTTGATTTTAAATTCTATGATTCAACTTGTCCCAACCTGACCAAGATCGTTCAGTC
TGGAGTTTGGTCAGCTATTGCAAATGATACTAGAATTGCGGCCTCACTTTTGAGGCTTCA
CTTCCATGATTGCTTTGTTAATGGATGTGATGCATCATTGCTACTTGATGATACCAGCGG
TTTTAAAGGGGAGAAAAATGCTGCACCCAACAAAAATTCAGCCAGAGGTTTTGAGGTGAT
TGACACAATCAAGTCAAAGGTGGAGGAAGCTTGCCCATCCACTGTTTCTTGCACTGACAT
AATCACTCTTGTATCAAGAGCAGCCGTTTATTTTAGTGGAGGGCCATATTGGCCAGTACC
CTTGGGTCGTAGAGATGGCACAACAGCAAGTGAAGATGCTGCTAATAAACAATTGCCATC
ACCCTTTGAGCCCTTGGAAAACATCACTGCAAAGTTCACAGCCAAAGGCCTTGACTTAAA
GGATGTAGTTGTGCTCTCAGGTGCACATACAATTGGGTTTGCTCAATGCTTCACTTTCAA
GACTAGACTCTTCAACTTTGATGACTCTGGCAAACCTGACCCAACACTGGACACTTCACG
TTTACAAAACCTGCAAAGCGTGTGCCCTAATCAAGCCGACTCCGATACCAATCTGGTTCC
CTTTGATCCAGTCACTTCAGCCAAGTTTGACAACATCTACTACAAAACCCTAGTCAACAA
TTCTGGACTTCTCCAATCAGACCAAGTGCTTATGGGGGATAATAGAACTGCTTCCATGGT
TCTTAGCTACAGCAAGTTTCCATTTCTATTTAACAACGACTTTGGAGCATCGATGGTGAA
GATGGCCAATCTTGGTGTACTCACAGGAAGCAATGGAGAAATCAGGAAGAATTGTAGGGT
GGTGAATAAGAAGTAGGGTATACTGCATTATTGATGTTAGTGTGTTTGTATTAAATGTAT
GATGTTGAAAATGTCATAAACTTATGTTTAGGAGTTTCTAGTGAGAATCCTATGGCTTAT
GTATATACTTGTTGGTAAGCAAAAGTTATGCTTGATAGTTAGACGGATAAAAGGATTAAC
GATGAAACAATTTGTAACTTGTGTTTTTGCCAAATAGTAAAAGATATATCTATGTTTT
>MdPRX87
TCTGCTTCTTCTCTCTCTTCCTATCTGTGTACTGAAAAAATCAAATGTTTGGTCGCATGG
GTTGCTTCAATCTTTTACTAGTTTGGTCACTTAGCCTCAGTTTGTGTCTACTTCTTTGTC
CCACATCGGCGCAGCTCAAAACAAATTACTATGCCAACATCTGCCCCGACGTAGAAAAAA
TTGTAAAAAATGCTGTCAATAATAAATTCCAGCAAACATTCGTCACTGGATGTGATGCTT
CCGTTATAGTTGCTTCCACTGCAAGCAACAAGGCAGAAAAGGACCATCCTGATAATCTAT
CATTAGCCGGAGATGGGTTTGATACGGTGATCAAAGCCAAAGCAGCCGTTGATGCAGTTC
CTCAATGCAAAAACAAAGTTTCATGCGCTGATATTCTTGCCTTGGCCACCAGAGATGTCA
TTGGTTTGGTTGGTGGACCTTCATATTCGGTTGAGTTAGGAAGATTGGATGGACTAACCT
CAACTTCTACAAGTGTAGATGGGAAGCTGCCCAAGCCAACATTCAATTTGAACCAGCTCA
CTTCCATGTTTGCTTCCAATGGGTTGTCCCAGGTTGACATGGTTGCTCTTTCAGGGGCAC
ACATCCTAGGGTTCTCTCATTGCAACCAGTTTTCAAATCGCATTTACAGTAATCCAGTGG
ACCCCACGCTGAACAAAACGTATGCAACGCAGCTCCAACAAATGTGTCCCCAAAATGTGG
ACCCCGACATAGCCATCAACATGGACCCAACCTCGCCCAGGGAGTTTGACAATGCATACT
TTCAGAATCTTATAGAAGGGAAGGGGTTATTTACCTCGGACCAGGTCCTTTTTACGGACA
GCAGGTCCCGGCCCACGGTAAGAACATGGGCCAAAGATAAGACGGCTTTTAACCAGGCCT
TTATTAACGCTATGACCAAGCTGGGTCGGGTGGGAATCAAGACCGGCAATAATGGCAATA
TTCGTCGTGATTGCGGTATTTTAAATTGAGGGGGAAAAAAGGGGGTTATAAAAAGGAAGC
AGGTTAAACTAAATGTAGACCAAATTCAGCTTCAGTTCATCGGTTTTTTTTTGGGACAAA
AAATGGAAAGAAACAAAAAAGAAGAGAAAGAGAAAGAAGGGAAAAAGAAGAAGTTGAAAA
TAGGAGAGATTTAACTCTTACAGTGAGGTTTGTAACTTCAATAATCGAAATTGTTAAGTT
AGCGGTATATGAAATAATGGACAGGATGACATTTTGTCAATCTGTCAAGTGAAACAACAT
CAGGCCCAATTCGTTTTCCTTTTTATATTTAATTTTTGTTTCTGTTCAATGCAACTTATA
TTATACCTTATCATAATCATAATCATCAATATTGTCTTGGTATATTTATAGTCCCGTAGT
ATTGTAGTCACACCCTAAGTTTGGGTTGGATAAGCTTATTGAATGCTTT
>MdPRX88
TCTGCCTACTAGAGAGTATTGTCTGAAAACTTCAATGACTTCCCTCTTTTCTCTCTTCCT
CCTACAGTACATAATAATCGGGGCCGCCGTGCAACTCCGACCTCATTATTACTCTGAAAC
ATGTCCGCAGGCCGAATCTGTGGTCCGAGATGTCATGAAGGTGGCTTTGATCAGAGAACC
CCGGAGCCTTGCCTCTGTCATGCGCTTCCAATTCCATGATTGCTTTGTCAATGGTTGTGA
TGCATCTATGTTACTTGACGACACACCAACCATCCTTGGAGAAAAACTAGCCCTTGCAAA
CATAAATTCATTGAGATCTTACGAGGTTGTTGATGAAGCAAAAGAAGCCCTAGAGAAGGT
CTGTCCGGGAGTTGTTTCTTGTGCAGACATCATAATCATGGCCTCTAGAGATGTTGTTGC
CCTGACTGGAGGGCCTGATTGGGAAGTGAAGTTAGGAAGATTGGATAGCTTATCAGCTAG
CCAGGAAGCGTCAGACAACGTTATGCCAAGTCCAAGAGCCAATGCAACCTTCCTCATTGA
CCTCTTTGCCAAATTTAATCTTTCGGCTGAAGATCTTGTTGCCCTTTCTGGGTCTCATTC
CATTGGCCAAGCTCGGTGTTTCTCAATCATGTTTCGGCTGTACAACCAATCCGGCACTGG
CCGGCCAGACCCCTCCATTGAACCAAAGTTTACAGAAAAGCTAAACAAGCTTTGCCCTTT
AAACGTGGACCAAAACGTCACTGGAGACCTAGATGCTACGCCTGTAGTGTTTGACAACCA
GTACTTCAAGGACTTGGTTTCCGGGAGAGGGTTTCTCAATTCGGATCAAACGCTTTTCAC
ATTTCCGGAAACGAGGGGATTTGTAGAGCAGTTTAGCAGTGACCAAGAAGAGTTTTTCAA
GGCCTTTGTTGAGGGGATGATAAAGATGGGAGATTTGCAGGTTGAGCAGGCTGGGGAGGT
GAGAACAAATTGCCGGGTGGTTAATAGTCATCGTCCTGCGATTGCCAACACATGCAAGAG
AATTGAAGGAATCGTAACGTTTGTATAAAGACATGAACAAATGAGACAATTGTTTCTTTA
AAT
>MdPRX89
ATGCATATGATGCAGCCCACGAGTTTAAAAAGCACCCCACCCCCCACACAACTGAACCAA
TTACCCACCTGCCTCCAGTCACTAGTGACTCGAGAATTCTCAATGGCTCTTCTCTTTTCA
CTCTTCATCCTACTCATAATAACCGGGGCCACAGCGCAACTCCGCCCTGGTTATTACTCG
GGAACCTGCCCGAAAGCCGAATCCATTGTCCAAGATGTCATGAAGGCAGCTCTGATTCGA
GAGCCACGGAGCCTTGCCTCGGTCATGCGCTTACAGTTCCATGATTGTTTTGTCAATGGT
TGTGATGCTTCATTGTTGCTTGACGACACACCAACCATGCTAGGAGAAAAACTAGCCCTT
GCAAACATTAATTCACTGAGATCTTACGAAGTTGTTGACGAAGCGAAAGAAGCCTTGGAG
AAGGTGTGCCCGGGAGTTGTTTCTTGCGCAGACATTATAATCATGGCATCTAGAGATGCT
GTTGCTCTGACAGGGGGGCCTTGTTGGGAAGTGAAGTTAGGAAGGTTGGATAGCTTAACA
GCAAGCCAAGAAGCCTCAGACAACATTATGCCAAGTCCAAGATCCAATGCGACATTCCTC
ATTGACCTGTTTGCCAAATTTAATCTCTCTGTTAAAGACCTCGTTGCGCTTTCGGGTTCA
CACTCCATCGGCAAAGCTCGGTGCTTTTCCATCATGTTTCGGCTGTACAACCAATCTGGC
AGTGGCCGGCCAGACCCTGCCATTGAACCAAAGTTTAGACAAAAGCTAGACAAGCTTTGC
CCACTAGACGTGGACCAAAACGTTACAGGTGACCTAGATGCTACGCCTGTAGGCTTTGAT
AACCAGTACTTCAAGGACTTGGTTGCCGGGAGAGGTTTTCTCAACTCAGATCAAACGCTT
TTCACCTTTCCGGAAACGAGGGGATTTGTGAAGCAGTTCAACATTGATGAAGGAAAATTT
TTCAAGGCATTTGTGGATGGGATGATAAAGATGGGTGACTTGAAGGTGGATCAGCCTGGG
GAAGTAAGAAAGAATTGCAGGGTGGTTAATAGTCATTCTTCTAATTTTCCCAATGAATTC
TAGCTAGGGTTCTTGAGGAGATTGGACAGTGAGAAAATAAATATCAATATCATATATATG
ATATATAATGCATCAATGTTGTAGAAAACTTTATGCTCCATCGAGACTTTATAAAAAAAA
TAACAATTCCAGCTAAAGTCTCACATGTGTTCCATATAATATATAT
>MdPRX90
ATGGCTCCTTTTTCCCTTTGCTTTCAGCCCTTCGTTATGCAACTCTTGCTACTAGTTTTC
GTCGTTTTGAGTACCGGCTTGTGCGCAGGTGACCCTCCGTTAACGTTGGACTACTACGAA
TCTGCATGTCCGACTGTGTTTGAGATTGTGAAGAAAGAAATGGAATGCGCTGTGCTCTCT
GATCCTCGTAATGCCGCCTTGGTGGTTCGGTTGCATTTCCACGACTGTTTTGTTCAGGGG
TGTGATGGATCGGTTTTGCTTGAGGACACAATCACGCTGACAGGTGAGAAGAAAGCTTCC
CCCAACATACACTCTTTAAAAGGTTTCAGAATTGTTGACAGAATCAAGAACAAGCTCGAA
TCCGAATGCCCTGGAATCGTTTCATGCGCTGATCTTCTTACTATTGCTGCAAGAGATGCT
GTCATTCTGGTTAGTGGACCTTATTGGGATGTTCCTCTAGGAAGAAAAGATTCTATAACT
GCTAGCCCTGACCTCGCAGAGGCTAACCTTCCCACTGCAAATGAAGGTCTTTCGACAATC
ATCTCCAAATTTCTTTACCAAGGCTTATCAGTCACAGATATGGTGGCTCTTTCAGGGGCT
CACACAATCGGCATGGCGCGGTGTGAGAACGTAAGAGAAGGGATTTATAGCGGCGAATTC
GAAGCAACTTCAGGAATCAATCCGCTGTCGGAGTCGCACCTCAACAACCTGAGATCGACG
TGCCCGCCAGTTGGTGGAGTTGGGAACAATAACGTAACCGCCATGGATTACGTGACTCCC
GAACTCTTTGATAATTCTTTCTATCGTCTGCTGCTGAAAGGGGAGGGACTGCTGAACTCG
GATCAGGAAATGTACTCTAGTTTGTTTGGGATCGAAACGGGGGAGATTGTGAGGAAGTAC
GCAGCTGATCCAGTTGCTTTCTTCGAGCAGTTTTCGGAGTCGATGGTGAAGTTGGGAAAT
ATTACCAATGATGAAAGCTTTGAGAATGGAGAAGTTAGAAAAAATTGCAGGTTTGTCAAC
ACTTGAGAGCTGCAATTAGTCCGCATGAGAGAAGCCTCATTTGGAAAACCATATTTGTTA
TTTTTATACAAAGAAATGATCACAAATTTACATGTTTTTTTGTGTTTGTAAGTTAATGGA
AATTGATGTTTTATTGTGCCAAGTAAAAAATTATGACAGAATTACAAAAAACAATACT
>MdPRX91
CATTCCTCTCACTAATGAACCATGGCATTCTATTCCCATTCCCTTTTGATCACCCTTCTA
ACCCTAGTATTACCCTTTCCCGCCGCGACAGCATCCCGTGCCCAGCTCACCGAAAACTAC
TACGATAAAACATGCCCAAAATTCAACGAAATCGTCCACCGCATCGTCACCGAAAAGCAA
ATAGCCACTCCCACTACCGCCGCTGCCGTCCTTCGCCTCTTCTTCCACGACTGCGTCCTC
GAAGGCTGCGACGCCTCCCTCCTCATCGCTTCCAACTCCTTCAACAAGGCGGAGAGGGAC
GCCGACATCAACGTCGCCATCCCCGGGGATGGCTTCGACGTCGTCACCCGCATCAAGACC
GCCCTCGAGCTCCAGTGCCCCGGGGTCGTCTCCTGCGCCGACATCCTCTCCGCCGCCGCA
CGCAATCTTGTCAACATGGTCGGTGGACCCCACTACACCCTCCGTTTCGGCCGCAAAGAC
GGTCTAATCTCCCGGGCCGATCGTGTGGAAGGCCACTACGCCAGGACCAACATGACCATC
TCCGAGATCATCAACCTCTTCTCCTCCATCAATCTCTCCGTCCAGGACCTCGTCGCCCTA
AGCGGGGCCCACACTATCGGTTTCTCCCACTGCAACGAGTTTGCCAAACGCCTCTTCAAT
TTCAGCACGACAGCGGAGACCGACCCCGCCCTCAATCGCAACTACGCGGAGGGTCTGAGG
AAGCTCTGCGCCAATTACACTACCAACCCCGGGATGTCGGCGTTCAACGACGTCATGACC
CCGGGGAAGTTCGACAACTTGTATTTCCAAAACTTGCAAAGGGGTCTAGGGTTACTGGCG
ACAGACAACGCCCTAGTGACGGATCCGCGGACGAAGCCGTTTGTGGATCTCTACGCCGCC
GACCAGGCAAAGTTTTTCGAGGATTTCGGCCAGGCCATACAGAGGGTCAGCTTGATGAAA
GTGAAGACAGGGAAGCATGGGGAGGTCCGACGCCGATGCGACGCCTTCAACAACCTTCAA
CAACCTCAAGACTCGAACAACAAACCCCAAGACTCGAACAACAAACCTCAAGACTTGAAC
AAGAAGAAAAAAAATTCCTCAGCTTAATTCGAGCTCACCTGTTGTCAGCTTGTAATCGAT
ATAATTTGCATTTTTTTCATTTGTTT
>MdPRX92
GCATTAATTAATTAACACACATAGACATTATGCGTCGTCTAATGATCATCGAGACAATCA
TCTTCACCTTAAGCATCGTTATCGTCGTCATCATCGCTCCTTGTACAGAGGCAGCTGGAA
AAGGCCTTGGGAACGGCTTAAATGTAGGTTTCTACAGTCGCAGTTGCCCGAATGTGGAGA
AAATTGTGGCTGACATCGTGTCCGAGGCTAACCGGCAAGATCCAAAGCTCCCCGGTGCCC
TCATTCGCCTCTTTTCCCATGATTGCTTTGTCAAGGGCTGCGATGCCTCAATTCTGTTGG
AGACCACACGCTCAAAGGAGCCTGTAGAGAAAAAAGCACAAGGAAATGACTTCATTAGAG
GTTTTGAACTCATTGATGAGATCAAGGCCAGGCTAGAACAAGAGTGCCCGCAAACCGTCT
CTTGCGCCGACATACTAGCCTTTGCTGCTCGGGAAGCTGTTTTTCTGGCTGGTCTACCCC
GCCACAAAGTCCCCGCTGGACGCCGCGACAGTCGTACTTCCCGTGCTTCCGATGTTGGCC
TCCCTGCTCCTACAACACCTTTCAACGATATCATAGATTTCTTCACCAGAAAAGGCATCA
CCCTCGACGAACTGGTTGTGTTGAGCGGTGCACACTCCATCGGGGTGGCCCATTGTAGCT
TCTTTGATTACAGACTCTACAATTTCAACACATCTCAGCCCCAAGACCCTGCCCTCAACT
CAACCTACGCTGCTGATCTGTCCACAAAGTGCCCGAAACAAAATACATTGCCTGCAGACG
AAGCGAAAAAGAGGGCCGTGGACTTCGATCCAATAACACCACTTGTTCTGGACAACAACT
TCTACCTGAACCTTTTGCAAGGGAAAACCTTGCTCCAGTCGGATCAGATAATGGTTTCTG
ATCCTCGCACCAGCGCGTTGGTAAAGACATTGGCCTCGGATTCTGAAGCTTGGAGTCGAA
GGTTTGCCAAGGCCATGATCAAGATGGGGCGAACAAACGTTCTCACTCGAGATGAGGGAG
AGATAAGGAAAAATTGCAGAACCTTTAACTAA
>MdPRX93
GAAACCAAACAATTCTCTCTAAGGTTGTGCCACTTCAAGTCACAAACAGTCACCGATCTT
CTACCGGGGAGATGGGTAGTCGTTTAATTGCCGCGCCGGTTTTTGCCGTCACCTTGTGCT
CCATGATCGTCGTTGCTTATTCGGCAGATGTGAACAACCCGGGGAACGGGTTGCATGTTG
GATTTTACAATCGGAAATGTCCCAATTTGGAGAAAATTGTGATTGACGTTGTGGCCAAGG
CTGTAGAGAAGGACCGAAAGCTTCCTGCTGCCCTCATTCGCCTCTTCTTCCACGATTGCT
TTGTCAAGGGCTGTGATGCGTCACTTCTGCTGGATGTCACACCCTCTGGCGAGCCCGTAG
AGATGCTATCACCGGCCAGCTTCGGGGTCCGAGGTTTAGAAGTCATTGATCAGATCAAGG
CTAGGGTAGAAAAGGAGTGCCCGGGAACCGTCTCATGTGCCGACATTTTAGCTTTTGCCT
CACGGGAAGCTGTGGCTCTGTCCGGTTTGCCTCGTTACGAAGTCCCTGCTGGACGCCGCG
ACAGCCGCACTTCCCGTGCCTCCGACGTCATACTTCCTTCTCCCACAACACCTCTGAAGG
AGCTCATAGACTTCTTCTCCAGAAAAGGCTTGAGCCTTGAGGAAATGGTTGCCTTGTCTG
GAGCGCACTCCATCGGCACCGTCCACTGCAGCTTCTTCGATTACAGGATGTACAATTTCG
CACCAGGTAAGCCGAAAGACCCTTCACTAAACGAAGTGTTTGCGGCTCAGCTTGCTCAAC
AGTGCCCTGCACCCAACGCATTGCCCGCGGAGGAGGCTAAAAAGAGGGCTGTTGACTCAG
ACCCCACCACACCGCTCGTCCTGGACAATCACTACTACAAGAGCCTGATGCAGGGGAGAG
GATTGATGGAGTCGGATCAGGTTTTGGTGATCGACCCTCGCACCAGAGGGGTGGTGGAGA
AACTGGCTAGGTCTGATTCTTTTGCTCGGGCATTTGCAAACGCCATGATTAAGATGGGGA
GAATCAATGTTCTCACTGAAGATCAAGGAGAGATACGGAAAAATTGTCGGAAATTTATCT
AA
>MdPRX94
TCTCTCTCTCTCTCTCTCTCTTTAAGTTCAACTACTGGCTACTGGGGGTGCCAGACAGAC
ACAGTTCTGAGTTTTCAAACGGTCGGTCACAGCAGCAGTGATTTAATAGTACTGCAGCCA
ATCATCACAATGAATCTGAGAGCTATAGTTGTAGGAATATCTCTGTTTGTTTTCAGCATT
TGGGTTGAAGGGCAAGGCCTTTCTTATAATTTCTATGAGAATTCATGCCCACAAGTTGAA
GCCATAGTTAGAGCTGCCATCCAGCCTACTTTTCTCACTGATCCTACTTCTCCTGCTGCT
TTTCTGAGGCTCATGTTCCATGATTGCCAAGTTCAGGGCTGTGATGCTTCAATTCTTGTG
GATCCGAATGCGAACGTTGTGCCATCAGAGATGGCCGCAGGGAAAAACTTCGGCATCCGA
AAGAGGGAGTCGATAAACATTCTTAAATCAATGGTTGAATTACAATGTCCCCAACAGGTA
TCTTGTGCTGACATTCTTGTGTTGGCGGCTCGAGAAGCTGTGGTTGTGTCAGGAGGGCCA
CAAATAAAGGTTGCTTTGGGAAGGAGAGATTCCCCTTTTGCTCCAAGCTACAAGCTTGCA
GATTCTTTGCTTCCTTCTCCCACTATTGGAGTTGATGGCATGCTTCAATTATTTGCAAAA
AAAGGAATGACAGTTGAAGAATCTGTGGCCATCATGGGTGCGCACACGCTAGGAGTCACG
CACTGTTTGAACATCCTAAATCGTCTAAACCAAGCAGACGAAGGCGGCCAAGTACAAGGC
ATGACACCTGGGTTTGAAGCGTTCTTAAGGCTCAACTGTCCACAAGGTTCTTTGACATCA
AATACAAGCTTTGTTCTTAATGATCCCACAACACTTACATTTGACAACCACTACTACAAT
AATGTAATTGGAGGCCATGGGGTTCTTAGAATTGATGCTGAAATGGTAATGGACCCGCGC
ACGGCTATGGTTGTCGAGCGTTTCGCTGCGAATCAGGATGATTTCTTTCAGGCATTTTCT
TCTGCCTTTGTCAAGCTCTCCAACTCAGGTGTTTTAACTGGGAATCAAGGCGTTGTTAGA
AAGAGTTGCAATGCAATAGACTGAAGAGTCAGATGCGTTTGTAAATTGCCATACCATTTT
TACCGTATATTTCGGTTTATTACTGTTACTTATTTACATGAATCGATTCATGTTGATTGT
TGAACGCGAATCTTCAGTGTTTATTCAAACTTCAGATCAAGAAGATATATTTCTTATTTA
TCAATACATTCGCTAATAGTCTATTTTTTT
>MdPRX95
CTCAAAAGTTGGGTTTTTGGTTAAATATCTTTGATCATGAGGCCTAGCATAAATGTGGTG
TTAGTTTCTCTTCTTGTGCTCGTTGACGTTGTTAGCGTTTGTAATGGCGGTCTCGGTGGG
CTGAGTCCGGTGTTCTATCACAAGAGTTGCCCTGAAATTGGAAGAATAGTGAGGAATATC
ACATGGAGCAAGGTTGCAGAAAATCCTACCATGGCAGCAAAGCTTCTAAGGATGCACTAC
CATGACTGTTTTGTTAGGGGATGTGATGCATCACTATTGCTAGATTCAACCAGCGACAAC
ACGGCGGAGAAGGAAGCAATACAAAACAGGAATATTAGAGGTTATGAGGTTATTGATGAA
ATTAAAGCCAGATTAGAAGAAGAGTGTCCCGGCATCGTCTCATGTGCTGATATTGTTGCC
TTGGCAGCCAGAGATGCTGTCTCTTATCAATTTGGAAGGCCGATGTGGCAGGTTTTAACC
GGGAGAAAAGATGGAAAAGTCTCCCTTTCGTCAGAGGCTTCAGCAAACTTACCCTCCGCA
GGTGCAAACTTCACCACACTCTACCAGCAATTTATTGGTTTGGGGCTGAATGTCATAGAT
CTTGTGGCATTATCAGGGGCACATACAATTGGAGTGGCACATTGCGGTGTATTTCAAAGG
AGACTGAACGTAACCGGAAAAGGTGACGTAGACCCTACACTTGATCCAGAATACGCAGAG
TTTTTGAGAACACAATGCACCACTCCGGCCGTCGCGGTGGCGCTGGACGCCAACAGCTCA
GTTTCCTTTGACAGTCATTACTTTGCGGGGTTGAGGCAAAACAAAGGCCTCTTGACATCA
GATGCTGCCCTACTCACTGACCGGCGTTCGGCTCGGATTGTTAGACGTTTTGAGAGGTTC
CATATTTTCATGACCTACTTTGGGAATTCAATGAAGAAAATGGGTGCCATTGGAGTCAAA
ACACGAGAGCAGGATGGTGGAGAGATTAGAAAGAATTGCAGGGTTGTTAATGCTAATTAA
GTATTAAATTCCAGTTTCTGTAATGTCATAGTTGCTGTAATTTTTTTTTTATATTTTCCA
ACGGAATAAATAAATAAGCAGGGCTTTGGTTG
>MdPRX96
TGGATCACCGACGATTATATGATTCAATAAGAACACGAAAGAGCTGAGCTAGCACGGGAT
GGGATGGAAATAGCGAGTCCACGTTGACGTTGGACCGTTTGATTGGCGACGGTGATCTAT
CACGTGACCGACGAAATACACGGCAAATACAACGTTGCCCTTGCCCCTTTCTCCCCAGTA
TCCACCAAAACCTAGCCTCCATTTAATACTTAACAACAGCAATCTTTTGCCAGAACAGGG
GCATTTCCGTCATTCCATAAACCTCGAAGCGAAGTCCAGCCCATAATTTAAGTGGGCCGT
CCATTGTTCCTTGGCACGATTACCGTGATTGACGGTGGAAAGAGTGCCGCGTGGTCACTC
GCTTCCCTCTATCTCTCTCCCTCGCCCCCGTAGATCCTTCTTCTCATCTACCTCAGTCTC
TGTCTCTATTTTCTTCCTCCTCCTCTGAGCTGAAATCCAAAGAGCTCAGTTCTTCCTCCG
AGCTAGTTAAACATCCACCGCCCGCCAGCTGAAGCAGTTGGCGAAGCAACAGCCGCCGCA
GAGAGAAGCTAAGCATGATGGCATTCCTCATTGTCCTCCTCACATCTCTACTAGCTCTCA
CCACTCTCCCCGCCGCCGAATCCCAACTCTACACCAACTACTACCAAAAGTCGTGCCCGG
GATTCGCCCAAATCGTCCAAGACACCGTCACCAACAAGCAGATAACGAACCCCACCACGG
CCGCCGGCACCCTCCGCCTCTTCTTCCACGACTGCCTTCACAATGGCTGCGATGGCTCCA
TTCTCCTCTCCTCCACCCCCTTCAACAAGGCCGAGCGCGACGCCGACATCAACCTGTCCC
TCCCCGGAGACGCCTTCGACGTCGTTGTCCGCGCCAAGACCGCCCTCGAGCTCGCCTGCC
CCAACACCGTCTCCTGCGCTGACATCCTCGCCGTCGCCACCCGCGATCTCGTAACCATGA
TGGGCGGCCCCTTCTACAACGTCCCCCTCGGCCGCCGCGACGGCCGCTCCTCCAATGCCT
CCGCCGTCGAAGGCACCCTCCCCCGCCCCGCCATGACCATCTCCCAGCTCATCGAGGTCT
TCGGGTCCAGGGGCTTCTCCGTCCAGGAAATGGTCGCCCTCAGCGGGGCCCACACCATCG
GGTTCTCCCACTGCAGCGAGTTCAGCTCGGCGATCTACAACTACAGCAAGTCGGCGCAGT
CCGACCCGAATTACAACCCGAGATTCGCATCCGGGTTGCAGCAGGCCTGCGCGGATATCA
AGAAGAACCCGACCCTCTCCGTCTTTAACGACGTTATGACGCCCAACAAATTCGACAATG
TCTACTTCCAGAACTTGCCAAAGGGTCTGGGGGTTTTGAAATCGGACCACGCGCTGTTTA
ACGACGCCAAGACGCGGCCGTTTGTCGAGCTGTACGCCAACGACCAGAACCGCTTTTTTC
GGGATTTTGCCAAGGCGATGGAGAAGCTCGGCGTGTTAGGGATTCAGACCGGAAAACGCG
GAGAGATTAGGCACAGATGCGACGAGTCTAATTATTAGTTAATTAGACTTTGTTTTAATT
TTTTTTTGTTATTGGAATTATGTTCAGATTTTGCCCAAAATCGAATACAATAGTGTTTTA
AGATTTATATAACCGATCCTATTTGATAAGAGAAATATTTGTTGTTATTGTATCGGGATA
TTTGTTGAGCTGAAATATACA
>MdPRX97
TTAATACAAGTTGAAGCTCAGTTGCAACAAAAAATGGGGTCGACTCGATTTTCTGGGATT
CTGGTTTCATGTCTTCTGGTGATCATAGGCCTCAGTGAGGCTCAGTTGCAACTGGGTTTC
TATGCCAAGAACTGCCCGAATGCAGAGAAGATTGTGAAAGACTACGTCGGGGAGCACATC
CACAACGCACCCTCACTTGCAGCTGCTCTCCTAAGGTTGCACTTCCATGATTGCTTTGTC
AGGGGTTGTGATGCATCTGTTCTTCTGAACTCGACTTCAAGTAACCAAGCTGAAAAAGAT
GCTCCCCCAAATCTAAGCCTCAGAGGGTTTGACTTCATCGACAGAATAAAGAGCCAACTT
GAAGCTCAATGCCCTGGAATAGTTTCATGCGCAGATGTTGTTGCTTTGGTAGCAAGAGAT
TCTATTGTTGCAACAGGAGGTCCAACTTGGAAGGTTCCAACAGGTAGAAGAGATGGGATG
ATCGCAAGGAGTGCAGAAGCCATAGCCAACCTTCCACCCCCAACTTCCAACTTCAGCAAT
CTCCAAAGCCTTTTTGCCAACGTGGGTCTTGATTGGAAGGACTTGGTCTTGCTATCTGGT
GCTCACACAATTGGGATCTCTCATTGCTCGTCATTTTCAAACCGCCTTTACAATTTCACC
GGAGTGGGTGACCAGGACCCCGATTTGAAAACCGAATACGCAGCGAAACTCAAGGCCAAG
TGCAAAACTCCAACTGATAACACCACATTTGTTGAGATGGACCCTGGAAGCTTCAGGACT
TTTGACCTAAGCTACTACACGCATTTGCTCAAAAGGCGAGGGCTCTTCCAATCCGATGCT
GCTTTGAAAACCAGCCCAACAGCTTATAATTATATCAACCAGCTGCTCAAAGGTCCACTG
CAGAACTTCTTCTATGAGTTTGGAAAGTCTATGGAGAAAATGGGTCGGGCTAACGTTAAG
ACTGGATCGGCTGGTGAGATTAGGAAGCAATGTTCAGTTGTGAATAGCTAGAAAATGATA
ATCTTTGGTTAATTTTCAGTCTCTTTCTTTTTTTTTTTTTTTTTTTTTTTTTTTTTTTTT
TTGATGTGATGAAATTGATAATGATTGTAAACTACATGTTGTGCTTTTTGATATTA
>MdPRX98
TACTTTCAAATCAAGTTTCTTTCCTCCAAATTAATACAAGTTGAAGCACAGTTACAACGA
AAAATGGGGTCGACTCGATTTTCTGGGATTTTGGTTTCATGTCTTTTGGTGATCATAGGC
CTCAGTGAGGCTCAGTTGCAACTGGGTTTCTATGCCAAGAACTGCCCGAATGCAGAGAAG
ATTGTGAAAGACTACGTCGAGGAGCACATCCACAACTCACCCTCACTTGCAGCTGCTCTC
ATAAGGTTGCACTTCCATGATTGCTTTGTCAGGGGTTGTGATGCATCTATTCTTCTGAAC
TCGACTTCAAGTAACCAAGCTGAAAAAGATGCTCCCCCAAATCTAACCCTCAGAGGGTTT
GACTTCATCGACAGAATAAAGAGCCGACTTGAAGCTCAATGCCCTGGAATAGTTTCTTGC
GCAGACACTATTGCTTTGGCAGCAAGAGATTCTATTGTTGCAACAGGAGGTCCAACTTGG
AAGGTTCCAACAGGTAGAAGAGATGGGGTGATCGCAAGGAGGGCAGATGCCTTAGCCAAC
ATTCCACCCCCAACTTCCAACTTCAGCAATCTCCAAAGAACTTTTGCCAACACGGGTCTT
GATTTGAAGGACTTGGTCTTGCTATCTGGTGCTCACACAATTGGGGTCTCTCATTGCTCA
TCATTTTCAAACCGCCTTTACAATTTCACCGGAGTGGGTGACCAGGACCCCGCTTTGAAC
ACCCAATACGCAGCGAATCTCAAGGCCAACAAGTGCAAAACTCCAACTGATAACACCACA
ATTGTTGAGATGGACCCTGGAAGCGTCAGGACTTTTGACCTAAGCTACTACACACTTTTG
CTCAAAAGGCGAGGGCTCTTCCAATCCGATGCTGCTTTGACAACCAGTTCAACAACTTAT
AATTATATCCACCAGCTGCTCAAAGGTTCACTGCAGAACTTCTACGATGAGTTTGGAAAG
TCTATGGAGAAAATGGGTCGGGCTAACGTTAAGACTGGATCGGCTGGCGAGATTAGGAAG
CAATGTTCAGTTGTGAATAGCTAGAAAATGATAATCTTTGGTTAATTTTCAGTCTCTCTC
TCTTTTTTTTTTTTTTTTTTTTTT
>MdPRX99
ATGGCCTCTGTATCCTACTTCTTCATTGCAGTAGTCTTCATCTTTGGCTGCTGCAGCAAT
GCACAGCTCTCTCCCAACTTCTACGCCTCAACTTGCCCAAACCTCGAGACCATCGTGCGC
AGAGCTATGACCGAAGCCGTTATTAAAGAGTTACGGATCGGTGCCTCTATCCTTCGCTTG
TTCTTCCACGATTGCTTTGTCAATGGTTGCGACGCTTCCATACTGTTGGACGACACGCCG
ACCTTCACAGGCGAAAAGAATGCGCTCCCGAACCAGAACTCAGCTAGGGGCTTTGAAGTG
ATTGATACCATTAAAACCCGTGTGGAAGCAGCTTGCAGTTCTACTGTATCTTGTGCAGAT
ATTTTAGCACTTGCGGCCCGAGACGGAGTAGTGTTGCTTGGAGGACCCAACTGGACGGTA
CCACTAGGCCGAAGAGATGCAAGAACAGCAAGCCAAAGTGATGCCAACACCCAAATCCCA
GCCCCGTTCTCTGACATCGCAACCCTGACCGCCAACTTTGCGAGCAAAGGCTTAGATGCC
GAGGACATGACGGTGCTCGTTGGTGCCCACACAGTAGGCTACGCTCAGTGTGCAAATTTC
AGGAGCCACATATACAATGATACCAACATAAACCCCATTTTTGCAAATTTTCGGAAGATC
GGTTGTCCAGCTTCTGGTGGAGACAGCAATCTAGCCCCCTTTGATGCAACACCAGTTACT
TTCGACAATGACTACTACAAGACCCTTGTTGGTCATCGCGGTCTTCTTCATTCGGATCAG
GAGTTCTTTAATAATGGGCCTCAGGATTCATTGGTTACAACTTATAGTAGGGACAATGTA
GCCTGGAGAAGCGACTTTGCTGGGTCCATGGTGAAGATGGGCAACATTAGTCCTCTAACT
GGGACACAAGGAGAGATCAGAAGGAATTGCAGATTCCAAAATTAA
